# Supplementary material for: The Effectiveness of Age-Specific Isolation Policies on Epidemics of Influenza A (H1N1) in a Large City in Central South China
Source: PLoS One. 2015 Jul 10;10(7):e0132588. doi: 10.1371/journal.pone.0132588 (PMC4498797; doi:10.1371/journal.pone.0132588)
Supplement: S1 File — (XLS) [file pone.0132588.s001.xls]

## Sheet: Sheet1
date	No. of new cases
2009-05-22	1
2009-05-23	0
2009-05-24	0
2009-05-25	0
2009-05-26	0
2009-05-27	0
2009-05-28	0
2009-05-29	0
2009-05-30	0
2009-05-31	0
2009-06-01	0
2009-06-02	0
2009-06-03	0
2009-06-04	0
2009-06-05	0
2009-06-06	0
2009-06-07	0
2009-06-08	1
2009-06-09	1
2009-06-10	0
2009-06-11	0
2009-06-12	0
2009-06-13	0
2009-06-14	0
2009-06-15	0
2009-06-16	0
2009-06-17	0
2009-06-18	0
2009-06-19	0
2009-06-20	2
2009-06-21	2
2009-06-22	0
2009-06-23	1
2009-06-24	0
2009-06-25	2
2009-06-26	0
2009-06-27	1
2009-06-28	0
2009-06-29	0
2009-06-30	0
2009-07-01	0
2009-07-02	0
2009-07-03	0
2009-07-04	0
2009-07-05	0
2009-07-06	1
2009-07-07	0
2009-07-08	2
2009-07-09	0
2009-07-10	0
2009-07-11	1
2009-07-12	0
2009-07-13	0
2009-07-14	0
2009-07-15	0
2009-07-16	0
2009-07-17	0
2009-07-18	0
2009-07-19	0
2009-07-20	0
2009-07-21	0
2009-07-22	0
2009-07-23	0
2009-07-24	0
2009-07-25	0
2009-07-26	0
2009-07-27	0
2009-07-28	1
2009-07-29	0
2009-07-30	1
2009-07-31	0
2009-08-01	0
2009-08-02	0
2009-08-03	0
2009-08-04	0
2009-08-05	0
2009-08-06	0
2009-08-07	0
2009-08-08	0
2009-08-09	0
2009-08-10	0
2009-08-11	0
2009-08-12	0
2009-08-13	0
2009-08-14	2
2009-08-15	0
2009-08-16	0
2009-08-17	0
2009-08-18	0
2009-08-19	0
2009-08-20	0
2009-08-21	1
2009-08-22	0
2009-08-23	0
2009-08-24	0
2009-08-25	0
2009-08-26	0
2009-08-27	1
2009-08-28	0
2009-08-29	0
2009-08-30	0
2009-08-31	0
2009-09-01	2
2009-09-02	0
2009-09-03	0
2009-09-04	1
2009-09-05	3
2009-09-06	8
2009-09-07	6
2009-09-08	14
2009-09-09	17
2009-09-10	5
2009-09-11	8
2009-09-12	18
2009-09-13	9
2009-09-14	4
2009-09-15	3
2009-09-16	2
2009-09-17	4
2009-09-18	1
2009-09-19	5
2009-09-20	2
2009-09-21	1
2009-09-22	3
2009-09-23	0
2009-09-24	2
2009-09-25	5
2009-09-26	4
2009-09-27	1
2009-09-28	2
2009-09-29	2
2009-09-30	2
2009-10-01	3
2009-10-02	0
2009-10-03	0
2009-10-04	0
2009-10-05	0
2009-10-06	3
2009-10-07	4
2009-10-08	3
2009-10-09	3
2009-10-10	4
2009-10-11	8
2009-10-12	14
2009-10-13	9
2009-10-14	8
2009-10-15	18
2009-10-16	23
2009-10-17	25
2009-10-18	49
2009-10-19	36
2009-10-20	40
2009-10-21	46
2009-10-22	32
2009-10-23	54
2009-10-24	46
2009-10-25	53
2009-10-26	197
2009-10-27	32
2009-10-28	54
2009-10-29	45
2009-10-30	85
2009-10-31	85
2009-11-01	71
2009-11-02	78
2009-11-03	52
2009-11-04	60
2009-11-05	86
2009-11-06	62
2009-11-07	74
2009-11-08	85
2009-11-09	80
2009-11-10	51
2009-11-11	46
2009-11-12	99
2009-11-13	150
2009-11-14	223
2009-11-15	225
2009-11-16	204
2009-11-17	212
2009-11-18	282
2009-11-19	294
2009-11-20	286
2009-11-21	165
2009-11-22	240
2009-11-23	237
2009-11-24	160
2009-11-25	179
2009-11-26	155
2009-11-27	78
2009-11-28	55
2009-11-29	61
2009-11-30	109
2009-12-01	97
2009-12-02	82
2009-12-03	79
2009-12-04	74
2009-12-05	90
2009-12-06	92
2009-12-07	83
2009-12-08	73
2009-12-09	71
2009-12-10	108
2009-12-11	88
2009-12-12	91
2009-12-13	57
2009-12-14	76
2009-12-15	38
2009-12-16	51
2009-12-17	37
2009-12-18	48
2009-12-19	25
2009-12-20	24
2009-12-21	37
2009-12-22	25
2009-12-23	14
2009-12-24	23
2009-12-25	14
2009-12-26	9
2009-12-27	6
2009-12-28	12
2009-12-29	5
2009-12-30	16
2009-12-31	7
2010-01-01	4
2010-01-02	2
2010-01-03	7
2010-01-04	2
2010-01-05	5
2010-01-06	5
2010-01-07	2
2010-01-08	3
2010-01-09	0
2010-01-10	3
2010-01-11	1
2010-01-12	5
2010-01-13	0
2010-01-14	8
2010-01-15	1
2010-01-16	0
2010-01-17	4
2010-01-18	3
2010-01-19	0
2010-01-20	1
2010-01-21	0
2010-01-22	0
2010-01-23	0
2010-01-24	0
2010-01-25	0
2010-01-26	0
2010-01-27	0
2010-01-28	1
2010-01-29	1
2010-01-30	0
2010-01-31	0
2010-02-01	0
2010-02-02	0
2010-02-03	0
2010-02-04	0
2010-02-05	0
2010-02-06	0
2010-02-07	0
2010-02-08	0
2010-02-09	0
2010-02-10	0
2010-02-11	0
2010-02-12	0
2010-02-13	0
2010-02-14	1
2010-02-15	0
2010-02-16	0
2010-02-17	0
2010-02-18	0
2010-02-19	0
2010-02-20	0
2010-02-21	0
2010-02-22	0
2010-02-23	1
2010-02-24	0
2010-02-25	0
2010-02-26	0
2010-02-27	0
2010-02-28	0
2010-03-01	0
2010-03-02	0
2010-03-03	1
2010-03-04	0
2010-03-05	0
2010-03-06	0
2010-03-07	0
2010-03-08	0
2010-03-09	0
2010-03-10	0
2010-03-11	0
2010-03-12	2
2010-03-13	0
