# Supplementary material for: The Effectiveness of Age-Specific Isolation Policies on Epidemics of Influenza A (H1N1) in a Large City in Central South China
Source: PLoS One. 2015 Jul 10;10(7):e0132588. doi: 10.1371/journal.pone.0132588 (PMC4498797; doi:10.1371/journal.pone.0132588)
Supplement: S2 File — (XLS) [file pone.0132588.s002.xls]

## Sheet: Sheet1
Number	Infectious period (days)
1	6
2	6
3	6
4	7
5	7
6	7
7	7
8	10
9	10
10	2
11	2
12	2
13	2
14	3
15	3
16	3
17	3
18	3
19	3
20	3
21	3
22	3
23	3
24	3
25	3
26	4
27	4
28	4
29	4
30	4
31	4
32	4
33	4
34	4
35	4
36	4
37	4
38	4
39	4
40	4
41	4
42	4
43	5
44	5
45	5
46	5
47	5
48	5
49	5
50	5
51	5
52	5
53	5
54	5
55	5
56	5
57	5
58	5
59	5
60	5
61	5
62	5
63	5
64	6
65	6
66	6
67	6
68	6
69	6
70	6
71	6
72	6
73	6
74	6
75	6
76	7
77	7
78	7
79	7
80	7
81	7
82	8
83	9
84	9
85	9
86	9
87	9
88	10
89	10
90	5
91	5
92	5
93	5
94	5
95	5
96	5
97	5
98	5
99	5
100	5
101	5
102	5
103	5
104	5
105	5
106	5
107	5
108	5
109	5
110	5
111	5
