# Supplementary material for: The Effectiveness of Age-Specific Isolation Policies on Epidemics of Influenza A (H1N1) in a Large City in Central South China
Source: PLoS One. 2015 Jul 10;10(7):e0132588. doi: 10.1371/journal.pone.0132588 (PMC4498797; doi:10.1371/journal.pone.0132588)
Supplement: S3 File — (XLS) [file pone.0132588.s003.xls]

## Sheet: the first time
Number	Antibody	Vaccination	Age group	Symptomatic
1	positive	no	3	no
2	negative	no	3	no
3	negative	no	3	yes
4	positive	no	3	yes
5	negative	no	3	no
6	positive	no	4	yes
7	negative	no	4	yes
8	positive	no	4	yes
9	positive	no	4	yes
10	positive	no	4	yes
11	positive	no	3	no
12	negative	no	4	yes
13	negative	no	5	no
14	negative	no	5	no
15	negative	no	5	no
16	negative	no	5	no
17	positive	no	4	no
18	negative	no	1	yes
19	negative	no	5	no
20	negative	no	1	yes
21	negative	no	1	yes
22	positive	no	1	yes
23	negative	no	1	yes
24	negative	no	1	no
25	negative	no	1	no
26	positive	no	4	yes
27	negative	no	3	yes
28	negative	no	3	yes
29	positive	no	3	yes
30	negative	no	5	no
31	positive	no	5	no
32	negative	no	5	yes
33	negative	no	5	yes
34	negative	no	4	no
35	negative	no	1	yes
36	negative	no	4	no
37	negative	no	3	yes
38	positive	yes	4	yes
39	negative	no	4	yes
40	negative	no	4	yes
41	negative	no	4	no
42	negative	no	3	yes
43	negative	no	3	yes
44	negative	no	5	yes
45	positive	no	1	no
46	negative	no	2	no
47	positive	no	1	yes
48	negative	no	2	no
49	positive	yes	3	yes
50	positive	yes	3	yes
51	negative	yes	3	no
52	negative	yes	4	no
53	negative	no	4	yes
54	negative	no	3	yes
55	negative	no	3	yes
56	negative	no	3	yes
57	negative	no	5	yes
58	negative	no	5	yes
59	negative	no	5	yes
60	positive	no	5	no
61	negative	no	5	yes
62	negative	no	5	no
63	negative	no	1	yes
64	negative	no	4	yes
65	positive	yes	4	yes
66	negative	no	4	no
67	negative	no	4	yes
68	positive	no	1	yes
69	negative	no	1	yes
70	negative	no	1	yes
71	negative	no	1	yes
72	negative	no	1	yes
73	negative	no	1	yes
74	positive	no	1	yes
75	negative	no	5	yes
76	positive	no	3	no
77	positive	no	2	yes
78	positive	yes	4	yes
79	negative	no	5	no
80	negative	yes	5	yes
81	positive	yes	3	yes
82	negative	yes	4	yes
83	positive	yes	3	no
84	positive	yes	1	no
85	negative	no	5	no
86	positive	yes	3	yes
87	negative	no	1	yes
88	negative	no	5	no
89	negative	yes	1	yes
90	negative	no	3	no
91	negative	no	3	yes
92	negative	no	4	yes
93	negative	no	4	no
94	negative	no	4	yes
95	positive	no	5	no
96	negative	no	4	yes
97	negative	no	5	no
98	positive	yes	4	no
99	negative	yes	4	no
100	negative	no	5	no
101	positive	no	5	yes
102	negative	no	4	no
103	negative	no	4	no
104	negative	no	5	no
105	positive	no	4	no
106	negative	no	4	no
107	negative	no	1	yes
108	negative	no	3	no
109	negative	no	5	no
110	positive	no	1	yes
111	negative	no	5	no
112	negative	no	1	no
113	negative	no	2	yes
114	negative	no	3	yes
115	negative	no	3	no
116	negative	no	1	no
117	negative	no	2	no
118	positive	no	3	yes
119	negative	no	3	no
120	negative	no	3	no
121	negative	yes	4	no
122	positive	no	3	yes
123	negative	no	3	no
124	negative	no	5	yes
125	negative	no	3	yes
126	negative	no	4	no
127	negative	no	4	yes
128	positive	yes	5	yes
129	negative	no	3	yes
130	negative	no	3	yes
131	negative	no	4	yes
132	negative	no	4	yes
133	negative	no	5	yes
134	negative	no	5	yes
135	negative	no	5	yes
136	negative	no	4	yes
137	negative	no	1	yes
138	negative	no	1	yes
139	negative	no	1	yes
140	negative	no	1	yes
141	positive	no	1	yes
142	negative	yes	3	yes
143	negative	no	5	yes
144	negative	no	1	yes
145	negative	no	4	yes
146	negative	no	2	yes
147	negative	no	5	yes
148	negative	no	5	no
149	negative	no	5	yes
150	negative	no	4	no
151	negative	no	4	yes
152	positive	yes	3	no
153	positive	yes	3	yes
154	negative	no	1	no
155	positive	no	1	yes
156	negative	no	1	no
157	negative	no	1	no
158	negative	no	4	no
159	negative	no	4	yes
160	negative	no	4	no
161	negative	no	5	no
162	positive	no	5	no
163	positive	no	5	no
164	negative	no	4	no
165	positive	no	3	no
166	negative	no	1	yes
167	positive	no	3	no
168	positive	no	3	no
169	negative	no	4	yes
170	positive	yes	4	yes
171	negative	no	4	yes
172	negative	no	4	no
173	negative	no	4	no
174	negative	no	4	yes
175	negative	no	3	yes
176	negative	no	3	yes
177	negative	no	3	no
178	positive	no	3	yes
179	positive	no	3	yes
180	negative	no	1	yes
181	negative	no	1	yes
182	negative	no	5	yes
183	positive	no	5	yes
184	negative	no	5	no
185	negative	no	5	yes
186	positive	no	5	yes
187	negative	no	3	no
188	positive	no	1	no
189	positive	no	1	no
190	positive	no	1	yes
191	positive	no	1	no
192	positive	no	5	no
193	negative	no	4	no
194	negative	no	4	no
195	negative	no	5	yes
196	negative	no	5	yes
197	positive	no	3	yes
198	negative	no	1	yes
199	negative	no	5	yes
200	negative	no	4	yes
201	negative	no	4	no
202	negative	no	5	yes
203	negative	no	5	no
204	negative	yes	3	yes
205	negative	no	1	yes
206	positive	no	1	yes
207	negative	no	5	no
208	negative	no	1	yes
209	negative	yes	3	yes
210	positive	yes	3	no
211	negative	no	1	yes
212	negative	no	4	yes
213	negative	no	1	yes
214	negative	no	4	yes
215	positive	yes	3	yes
216	negative	yes	3	no
217	negative	no	5	yes
218	negative	no	5	yes
219	negative	no	5	no
220	negative	no	4	no
221	negative	no	4	no
222	negative	no	4	no
223	negative	no	5	no
224	negative	no	5	no
225	negative	no	5	yes
226	negative	no	4	no
227	negative	no	4	no
228	negative	no	5	no
229	negative	no	1	yes
230	positive	no	3	no
231	negative	no	1	yes
232	positive	yes	3	no
233	negative	yes	3	no
234	positive	yes	4	yes
235	negative	no	4	no
236	negative	no	3	no
237	negative	no	1	yes
238	positive	no	1	yes
239	positive	no	1	yes
240	positive	no	1	no
241	negative	no	2	no
242	positive	no	2	yes
243	positive	no	2	yes
244	negative	no	2	yes
245	negative	no	2	yes
246	positive	no	2	yes
247	negative	no	2	no
248	negative	no	2	yes
249	positive	no	2	yes
250	positive	no	2	no
251	positive	no	2	no
252	negative	no	2	no
253	negative	no	2	yes
254	positive	no	2	yes
255	positive	no	2	yes
256	positive	no	2	yes
257	positive	no	2	yes
258	negative	no	2	yes
259	positive	no	2	yes
260	negative	no	2	yes
261	positive	no	2	no
262	negative	no	2	no
263	positive	no	2	no
264	positive	no	2	yes
265	positive	no	2	no
266	positive	no	2	yes
267	negative	no	2	yes
268	negative	no	2	yes
269	positive	no	2	yes
270	positive	no	2	yes
271	positive	no	2	yes
272	negative	no	2	yes
273	negative	no	2	yes
274	negative	no	2	yes
275	negative	no	2	yes
276	negative	no	2	yes
277	positive	yes	2	yes
278	negative	no	2	no
279	negative	no	2	yes
280	positive	no	2	yes
281	negative	no	2	no
282	negative	no	2	yes
283	positive	yes	2	yes
284	negative	no	2	yes
285	positive	no	2	yes
286	negative	no	2	yes
287	positive	no	2	yes
288	positive	no	2	yes
289	positive	yes	2	yes
290	negative	no	2	yes
291	negative	no	2	yes
292	negative	no	2	yes
293	negative	no	2	yes
294	positive	no	2	yes
295	positive	no	2	yes
296	positive	no	2	yes
297	negative	no	2	yes
298	positive	no	2	yes
299	positive	no	2	yes
300	negative	no	2	yes
301	negative	no	1	no
302	negative	yes	3	yes
303	negative	yes	4	yes
304	positive	no	2	yes
305	negative	no	5	no
306	negative	no	4	no
307	positive	no	2	yes
308	positive	no	3	no
309	negative	no	3	yes
310	positive	no	5	no
311	positive	no	3	no
312	positive	no	5	no
313	negative	no	2	yes
314	negative	no	1	yes
315	positive	no	2	yes
316	positive	no	2	no
317	negative	no	2	no
318	negative	no	5	no
319	negative	no	2	yes
320	positive	no	5	yes
321	negative	no	1	no
322	negative	no	4	no
323	positive	no	5	no
324	positive	no	1	yes
325	positive	no	1	no
326	positive	yes	3	yes
327	negative	no	4	no
328	positive	yes	3	no
329	negative	yes	5	no
330	positive	yes	4	no
331	negative	no	1	no
332	positive	no	2	no
333	positive	yes	4	no
334	positive	no	5	no
335	negative	no	1	no
336	positive	no	2	no
337	negative	yes	2	no
338	negative	yes	3	no
339	negative	no	1	yes
340	negative	no	3	no
341	positive	yes	4	no
342	negative	no	4	no
343	negative	no	2	yes
344	positive	yes	5	no
345	positive	no	1	no
346	positive	yes	3	no
347	positive	no	4	no
348	negative	yes	5	no
349	positive	no	4	no
350	positive	yes	1	yes
351	positive	yes	3	no
352	positive	no	1	no
353	negative	no	4	yes
354	negative	no	3	yes
355	positive	yes	5	no
356	positive	yes	2	no
357	negative	yes	5	no
358	negative	no	3	no
359	negative	no	5	yes
360	positive	yes	2	no
361	negative	no	2	no
362	positive	yes	4	no
363	negative	yes	3	no
364	positive	yes	5	no
365	negative	no	3	no
366	positive	yes	1	no
367	positive	yes	5	no
368	positive	yes	5	no
369	positive	yes	5	yes
370	negative	no	1	no
371	negative	no	5	no
372	positive	yes	3	no
373	positive	yes	1	no
374	negative	yes	5	no
375	positive	yes	1	no
376	positive	yes	4	no
377	positive	yes	3	no
378	positive	yes	4	no
379	positive	yes	3	no
380	negative	yes	4	no
381	negative	yes	2	no
382	positive	yes	3	no
383	positive	yes	2	no
384	positive	yes	4	no
385	positive	yes	5	no
386	positive	yes	2	no
387	positive	no	1	no
388	negative	no	2	no
389	positive	no	2	no
390	negative	no	1	no
391	negative	no	1	yes
392	negative	no	1	yes
393	positive	no	1	no
394	positive	no	1	yes
395	negative	no	1	yes
396	negative	no	2	yes
397	negative	no	2	yes
398	positive	no	2	yes
399	negative	no	2	no
400	negative	no	1	yes
401	negative	yes	4	yes
402	negative	no	4	yes
403	negative	yes	4	yes
404	positive	no	3	yes
405	negative	no	5	no
406	negative	no	5	yes
407	negative	no	5	yes
408	negative	no	5	yes
409	negative	no	5	yes
410	negative	no	5	yes
411	positive	yes	2	no
412	positive	yes	3	yes
413	positive	yes	3	yes
414	positive	yes	3	yes
415	negative	yes	4	yes
416	positive	yes	3	yes
417	positive	yes	3	yes
418	negative	no	3	yes
419	positive	yes	4	yes
420	positive	yes	4	no
421	negative	no	1	no
422	negative	no	1	yes
423	negative	no	1	yes
424	negative	no	1	no
425	negative	no	1	no
426	positive	no	1	no
427	positive	no	2	no
428	positive	yes	2	yes
429	negative	no	2	yes
430	positive	no	2	yes
431	negative	no	2	yes
432	negative	no	2	no
433	negative	yes	3	yes
434	negative	yes	3	no
435	positive	yes	4	yes
436	positive	yes	3	yes
437	positive	yes	3	yes
438	negative	yes	3	yes
439	negative	yes	4	no
440	positive	yes	4	no
441	positive	yes	4	no
442	negative	yes	4	no
443	positive	yes	4	yes
444	negative	yes	4	no
445	negative	no	5	yes
446	negative	no	5	yes
447	negative	yes	5	no
448	positive	yes	5	no
449	positive	no	5	no
450	positive	no	5	no
451	positive	no	1	yes
452	positive	no	1	yes
453	negative	no	1	yes
454	negative	no	1	yes
455	negative	no	1	yes
456	negative	no	1	yes
457	negative	no	2	yes
458	negative	no	2	yes
459	positive	no	2	yes
460	positive	no	2	yes
461	negative	no	2	yes
462	negative	no	2	no
463	negative	no	4	no
464	positive	yes	3	yes
465	positive	yes	3	yes
466	positive	yes	3	no
467	positive	yes	3	no
468	positive	yes	3	yes
469	negative	no	4	yes
470	negative	yes	4	no
471	positive	yes	4	no
472	positive	yes	4	no
473	positive	yes	4	yes
474	negative	yes	4	yes
475	negative	yes	5	no
476	negative	yes	5	no
477	positive	yes	5	no
478	positive	yes	5	no
479	negative	yes	5	no
480	negative	no	5	yes
481	negative	no	1	yes
482	positive	no	1	yes
483	positive	no	1	no
484	positive	no	1	yes
485	positive	no	1	no
486	positive	no	1	no
487	positive	no	2	yes
488	negative	yes	2	yes
489	negative	no	2	no
490	positive	no	2	no
491	positive	yes	2	yes
492	negative	no	2	yes
493	negative	yes	3	yes
494	positive	no	3	yes
495	positive	yes	3	yes
496	positive	yes	3	no
497	negative	no	3	yes
498	positive	yes	3	no
499	positive	yes	4	no
500	positive	yes	4	yes
501	negative	no	4	no
502	negative	yes	4	no
503	negative	no	4	no
504	negative	no	4	no
505	negative	no	5	no
506	negative	no	5	no
507	negative	no	5	no
508	positive	yes	5	no
509	negative	no	5	yes
510	negative	no	5	yes
511	negative	no	4	yes
512	negative	no	1	yes
513	negative	no	5	no
514	negative	no	5	no
515	positive	no	1	yes
516	positive	no	5	yes
517	negative	no	1	no
518	negative	no	4	no
519	negative	no	4	no
520	negative	no	2	yes
521	positive	no	2	yes
522	positive	no	3	yes
523	negative	no	4	yes
524	positive	no	4	no
525	negative	no	3	yes
526	negative	no	2	yes
527	negative	no	4	no
528	positive	no	2	yes
529	negative	no	1	no
530	negative	no	5	no
531	negative	no	5	no
532	positive	no	1	yes
533	negative	no	2	yes
534	positive	no	1	yes
535	negative	no	1	yes
536	negative	no	3	yes
537	positive	no	1	yes
538	positive	no	3	yes
539	positive	no	1	yes
540	negative	no	5	no
541	negative	no	4	no
542	negative	no	4	yes
543	negative	no	2	yes
544	negative	no	3	yes
545	positive	no	1	no
546	negative	no	4	no
547	negative	no	1	yes
548	negative	no	4	yes
549	positive	no	1	yes
550	negative	no	4	yes
551	negative	no	4	yes
552	negative	no	3	no
553	negative	no	3	no
554	negative	no	1	yes
555	positive	no	2	no
556	positive	no	2	yes
557	positive	no	2	no
558	negative	no	1	yes
559	negative	no	5	no
560	negative	no	5	no
561	negative	no	1	yes
562	negative	no	3	no
563	negative	no	3	yes
564	negative	no	5	no
565	negative	no	5	no
566	negative	no	5	yes
567	negative	no	5	no
568	positive	no	3	no
569	positive	yes	2	yes
570	positive	no	2	no
571	positive	no	3	no
572	negative	no	3	yes
573	negative	no	3	no
574	negative	no	3	no
575	negative	no	3	yes
576	negative	no	3	no
577	positive	no	2	yes
578	positive	no	2	yes
579	positive	no	2	no
580	positive	no	2	no
581	positive	no	2	yes
582	negative	no	2	yes
583	negative	no	4	yes
584	negative	no	4	yes
585	positive	no	4	no
586	negative	no	4	no
587	negative	no	5	no
588	negative	no	5	no
589	negative	no	5	no
590	negative	no	5	no
591	negative	no	5	no
592	negative	no	5	yes
593	negative	no	4	no
594	negative	no	4	no
595	positive	no	1	no
596	positive	no	1	no
597	positive	no	1	no
598	positive	no	1	no
599	negative	no	1	no
600	negative	no	1	no
601	negative	no	5	no
602	negative	no	5	no
603	negative	no	1	yes
604	negative	no	3	yes
605	negative	no	1	yes
606	negative	no	5	yes
607	negative	no	1	yes
608	negative	no	1	yes
609	negative	no	1	yes
610	negative	no	1	yes
611	positive	no	3	yes
612	negative	no	1	yes
613	negative	no	5	yes
614	positive	no	3	yes
615	positive	no	3	yes
616	negative	no	5	yes
617	negative	no	1	yes
618	negative	no	5	yes
619	negative	no	1	no
620	negative	no	5	yes
621	negative	no	5	yes
622	positive	yes	3	yes
623	negative	no	5	no
624	negative	yes	1	yes
625	negative	no	5	no
626	negative	no	5	yes
627	positive	no	1	yes
628	negative	no	5	no
629	negative	no	1	yes
630	negative	yes	1	yes
631	negative	no	1	yes
632	positive	no	1	yes
633	negative	no	1	no
634	negative	no	1	yes
635	negative	no	1	no
636	negative	no	4	yes
637	negative	yes	1	yes
638	negative	no	3	no
639	negative	no	1	no
640	positive	no	3	yes
641	negative	no	5	yes
642	negative	no	4	yes
643	negative	no	4	yes
644	negative	no	4	no
645	negative	no	5	yes
646	negative	no	1	yes
647	negative	no	5	yes
648	negative	no	5	yes
649	negative	no	1	yes
650	negative	no	1	yes
651	negative	no	1	no
652	negative	no	1	yes
653	positive	no	5	no
654	negative	no	5	yes
655	negative	no	5	no
656	negative	no	5	yes
657	negative	no	3	no
658	positive	yes	5	yes
659	negative	no	4	no
660	positive	no	3	no
661	negative	no	3	yes
662	negative	no	3	no
663	negative	no	4	no
664	negative	no	1	yes
665	positive	no	2	no
666	negative	no	1	no
667	negative	no	1	yes
668	negative	no	1	yes
669	negative	no	4	yes
670	positive	no	4	yes
671	negative	no	4	no
672	negative	no	4	no
673	negative	yes	5	no
674	negative	no	1	yes
675	negative	no	1	yes
676	negative	no	5	yes
677	negative	no	5	no
678	negative	no	5	no
679	negative	no	5	no
680	negative	no	4	yes
681	negative	no	5	yes
682	negative	no	3	yes
683	negative	no	5	no
684	negative	no	5	yes
685	negative	no	5	no
686	negative	yes	3	no
687	negative	no	5	yes
688	negative	no	5	no
689	positive	yes	3	yes
690	negative	no	5	yes
691	negative	no	3	yes
692	negative	no	3	yes
693	negative	no	5	yes
694	negative	no	3	yes
695	positive	no	3	yes
696	negative	no	3	yes
697	negative	no	4	yes
698	positive	no	4	yes
699	negative	no	4	yes
700	positive	no	4	yes
701	negative	no	4	yes
702	negative	no	5	yes
703	negative	no	4	no
704	negative	no	5	yes
705	negative	no	5	no
706	negative	no	5	no
707	negative	no	5	yes
708	positive	no	1	yes
709	negative	no	1	yes
710	negative	no	1	yes
711	negative	no	1	yes
712	negative	no	5	no
713	negative	no	1	yes
714	positive	yes	4	yes
715	negative	yes	4	yes
716	positive	yes	4	yes
717	negative	no	5	no
718	negative	no	4	no
719	negative	no	4	no
720	positive	yes	4	no
721	positive	yes	3	yes
722	positive	yes	3	no
723	positive	yes	3	no
724	positive	yes	3	yes
725	positive	yes	3	yes
726	positive	yes	3	yes
727	negative	no	5	yes
728	positive	no	5	yes
729	negative	no	5	yes
730	positive	no	1	no
731	positive	no	1	no
732	negative	no	1	no
733	positive	no	1	no
734	positive	yes	5	yes
735	negative	yes	3	no
736	positive	no	1	yes
737	positive	no	4	yes
738	positive	yes	4	yes
739	positive	yes	3	no
740	positive	no	3	no
741	positive	yes	3	no
742	positive	yes	4	no
743	negative	no	4	no
744	positive	yes	4	yes
745	negative	no	3	yes
746	positive	no	4	yes
747	positive	yes	3	yes
748	positive	yes	3	no
749	positive	no	4	no
750	negative	no	4	yes
751	negative	no	5	no
752	negative	no	5	yes
753	negative	no	2	yes
754	negative	no	1	yes
755	negative	no	4	yes
756	positive	yes	4	no
757	positive	yes	4	no
758	positive	yes	4	yes
759	positive	yes	3	yes
760	positive	yes	4	no
761	positive	no	3	yes
762	negative	no	4	yes
763	positive	yes	3	yes
764	negative	yes	4	yes
765	negative	yes	4	no
766	positive	yes	4	yes
767	negative	yes	4	yes
768	positive	yes	3	no
769	negative	no	1	no
770	positive	no	1	yes
771	positive	no	3	yes
772	negative	no	3	no
773	positive	yes	3	no
774	negative	no	4	no
775	positive	yes	4	no
776	positive	yes	3	no
777	negative	no	5	no
778	positive	yes	4	no
779	positive	yes	4	yes
780	positive	yes	5	yes
781	negative	no	5	no
782	negative	no	5	no
783	negative	no	1	no
784	positive	no	1	no
785	negative	no	1	yes
786	negative	no	1	no
787	negative	yes	2	yes
788	positive	yes	3	yes
789	positive	yes	2	yes
790	positive	yes	2	yes
791	positive	yes	2	yes
792	positive	yes	2	no
793	negative	yes	3	yes
794	positive	yes	2	yes
795	positive	yes	3	no
796	positive	yes	2	yes
797	positive	yes	3	yes
798	positive	yes	3	yes
799	positive	yes	3	yes
800	positive	yes	3	yes
801	positive	no	2	yes
802	positive	yes	3	yes
803	positive	yes	2	yes
804	positive	yes	3	yes
805	negative	no	2	yes
806	negative	no	2	no
807	positive	no	2	no
808	positive	yes	3	yes
809	negative	no	3	yes
810	positive	no	3	yes
811	positive	yes	3	yes
812	positive	yes	3	no
813	positive	yes	3	no
814	positive	yes	2	no
815	positive	no	2	yes
816	positive	yes	3	yes
817	negative	no	1	no
818	negative	no	1	no
819	negative	no	1	no
820	negative	no	1	yes
821	negative	no	1	yes
822	negative	no	2	yes
823	positive	no	2	yes
824	positive	no	2	no
825	negative	no	2	yes
826	positive	yes	2	yes
827	positive	yes	2	yes
828	positive	yes	2	yes
829	negative	no	2	yes
830	positive	no	2	yes
831	positive	no	2	yes
832	negative	yes	2	yes
833	negative	no	2	yes
834	positive	yes	2	yes
835	positive	yes	2	yes
836	positive	yes	2	yes
837	positive	yes	2	yes
838	positive	yes	2	yes
839	positive	yes	2	yes
840	positive	yes	3	yes
841	positive	yes	5	no
842	positive	yes	4	yes
843	positive	no	4	yes
844	positive	yes	3	no
845	positive	yes	3	no
846	negative	yes	3	no
847	positive	yes	3	no
848	negative	no	1	yes
849	negative	no	1	yes
850	negative	no	4	no
851	positive	yes	4	no
852	positive	no	3	no
853	positive	yes	3	yes
854	positive	yes	3	yes
855	positive	yes	3	yes
856	positive	yes	3	yes
857	positive	yes	3	yes
858	positive	yes	3	yes
859	negative	no	4	yes
860	positive	yes	4	yes
861	positive	yes	4	no
862	positive	yes	4	no
863	positive	no	3	yes
864	positive	no	4	yes
865	negative	no	5	yes
866	positive	no	5	yes
867	negative	no	5	no
868	negative	no	5	yes
869	negative	no	5	no
870	negative	no	1	yes
871	negative	no	2	no
872	negative	no	2	yes
873	negative	no	2	yes
874	positive	no	2	no
875	positive	no	2	no
876	positive	no	2	yes
877	positive	no	2	no
878	negative	no	2	yes
879	positive	no	2	yes
880	positive	no	2	no
881	negative	no	2	no
882	positive	no	2	yes
883	positive	no	2	no
884	positive	no	1	yes
885	negative	no	5	no
886	negative	no	5	yes
887	negative	no	5	no
888	negative	no	5	yes
889	negative	no	3	yes
890	negative	no	3	yes
891	negative	no	4	yes
892	negative	no	3	yes
893	negative	no	4	no
894	negative	no	3	yes
895	negative	no	3	yes
896	negative	no	4	yes
897	positive	no	3	yes
898	negative	no	4	yes
899	negative	no	4	no
900	negative	no	4	no
901	positive	yes	1	yes
902	negative	no	1	yes
903	negative	no	2	no
904	negative	no	2	yes
905	positive	no	2	yes
906	positive	no	2	no
907	negative	no	2	no
908	negative	no	1	no
909	negative	no	2	no
910	negative	no	5	no
911	negative	no	4	no
912	positive	no	4	no
913	negative	no	4	no
914	negative	no	5	no
915	negative	no	4	no
916	negative	no	3	no
917	positive	no	3	no
918	positive	no	3	no
919	negative	no	3	no
920	negative	no	2	no
921	negative	no	2	no
922	negative	no	2	no
923	positive	no	4	no
924	negative	no	4	no
925	positive	no	3	no
926	negative	no	3	no
927	negative	no	5	no
928	negative	no	5	no
929	negative	no	5	no
930	negative	no	5	no
931	positive	no	2	yes
932	negative	no	2	no
933	negative	no	2	yes
934	positive	no	2	yes
935	negative	no	3	no
936	positive	no	2	yes
937	positive	no	5	no
938	negative	no	1	no
939	negative	no	1	no
940	negative	no	1	no
941	negative	no	1	no
942	negative	no	1	no
943	negative	no	1	no
944	negative	no	4	no
945	positive	yes	4	yes
946	negative	no	4	no
947	negative	no	3	no
948	negative	no	4	no
949	positive	yes	4	yes
950	negative	no	5	no
951	positive	no	5	no
952	positive	no	5	no
953	negative	no	5	no
954	negative	no	5	no
955	positive	no	1	no
956	negative	no	3	yes
957	negative	no	5	yes
958	positive	yes	3	yes
959	negative	no	4	no
960	positive	no	1	yes
961	positive	no	5	yes
962	positive	no	4	no
963	positive	no	4	no
964	positive	no	4	yes
965	negative	no	4	yes
966	negative	no	4	yes
967	negative	no	5	yes
968	negative	no	5	yes
969	negative	no	5	yes
970	negative	no	5	yes
971	positive	no	5	yes
972	positive	no	5	yes
973	positive	no	2	yes
974	positive	no	2	no
975	negative	no	2	yes
976	negative	no	2	yes
977	negative	no	2	yes
978	negative	no	2	yes
979	positive	no	3	no
980	positive	no	3	no
981	negative	no	3	yes
982	negative	no	3	yes
983	negative	no	3	yes
984	negative	no	4	yes
985	negative	no	1	yes
986	negative	no	1	no
987	positive	no	1	yes
988	positive	no	1	yes
989	positive	no	1	yes
990	positive	no	1	yes
991	negative	no	3	no
992	negative	no	3	no
993	negative	no	3	no
994	negative	no	3	yes
995	negative	no	3	yes
996	negative	no	3	yes
997	positive	no	1	yes
998	negative	no	1	yes
999	negative	no	1	yes
1000	negative	no	1	yes
1001	negative	no	1	no
1002	negative	no	3	yes
1003	negative	no	4	no
1004	negative	no	4	no
1005	negative	no	4	yes
1006	negative	no	4	no
1007	negative	no	4	no
1008	positive	no	4	no
1009	negative	no	5	yes
1010	negative	no	5	no
1011	negative	no	4	yes
1012	negative	no	5	yes
1013	negative	no	5	yes
1014	positive	no	3	yes
1015	negative	no	5	yes
1016	negative	no	2	yes
1017	negative	no	2	yes
1018	negative	no	2	no
1019	negative	no	2	yes
1020	negative	no	2	no
1021	negative	no	2	no
1022	negative	no	3	yes
1023	negative	yes	5	no
1024	negative	yes	3	no
1025	positive	yes	3	no
1026	negative	no	2	yes
1027	negative	no	2	no
1028	negative	no	2	yes
1029	negative	no	1	no
1030	negative	no	1	no
1031	negative	no	5	yes
1032	negative	no	4	no
1033	negative	no	5	yes
1034	negative	no	4	no
1035	negative	no	4	no
1036	negative	no	4	no
1037	negative	no	5	yes
1038	negative	no	5	yes
1039	negative	no	5	no
1040	negative	no	3	yes
1041	positive	yes	4	yes
1042	positive	no	4	no
1043	positive	yes	4	yes
1044	positive	yes	3	yes
1045	negative	yes	4	no
1046	positive	yes	4	no
1047	positive	yes	4	no
1048	positive	no	3	yes
1049	positive	no	1	no
1050	positive	no	2	yes
1051	negative	no	1	no
1052	negative	no	1	yes
1053	negative	no	4	yes
1054	negative	no	5	yes
1055	negative	no	4	yes
1056	negative	no	4	no
1057	negative	no	4	no
1058	positive	no	2	yes
1059	negative	no	2	yes
1060	positive	no	1	yes
1061	negative	no	5	yes
1062	positive	yes	3	yes
1063	positive	yes	1	yes
1064	negative	no	5	yes
1065	negative	no	5	yes
1066	positive	yes	2	no
1067	positive	yes	1	yes
1068	positive	yes	3	yes
1069	positive	yes	2	no
1070	positive	yes	4	yes
1071	positive	yes	5	yes
1072	positive	yes	3	yes
1073	positive	yes	3	yes
1074	positive	yes	3	yes
1075	negative	yes	4	yes
1076	negative	no	4	yes
1077	positive	yes	2	yes
1078	positive	yes	2	yes
1079	negative	yes	2	yes
1080	negative	no	3	no
1081	positive	no	2	yes
1082	negative	no	4	no
1083	positive	no	4	no
1084	positive	no	4	no
1085	negative	no	5	no
1086	negative	no	4	no
1087	positive	no	3	yes
1088	negative	no	4	no
1089	negative	no	3	no
1090	negative	no	4	yes
1091	negative	no	2	yes
1092	negative	no	2	yes
1093	positive	yes	3	no
1094	positive	yes	5	no
1095	positive	yes	3	yes
1096	positive	no	4	yes
1097	negative	no	3	no
1098	negative	no	1	yes
1099	negative	no	4	no
1100	negative	no	4	no
1101	positive	no	3	no
1102	negative	no	4	no
1103	positive	no	4	no
1104	positive	no	2	no
1105	negative	no	4	yes
1106	positive	no	3	yes
1107	negative	no	4	no
1108	negative	no	2	no
1109	negative	no	4	yes
1110	negative	no	2	no
1111	negative	no	4	no
1112	negative	no	2	yes
1113	negative	no	3	yes
1114	negative	no	1	yes
1115	negative	no	5	no
1116	positive	no	5	no
1117	positive	yes	2	no
1118	negative	no	5	yes
1119	positive	no	1	yes
1120	positive	no	3	no
1121	positive	no	1	no
1122	negative	no	4	yes
1123	positive	no	1	no
1124	positive	no	5	no
1125	negative	no	5	no
1126	negative	no	5	yes
1127	positive	yes	3	no
1128	positive	yes	3	no
1129	positive	no	2	no
1130	positive	no	1	no
1131	positive	no	4	yes
1132	negative	no	4	yes
1133	positive	no	3	yes
1134	positive	no	1	yes
1135	negative	no	1	no
1136	negative	no	1	no
1137	negative	no	1	yes
1138	negative	no	4	yes
1139	negative	no	1	no
1140	negative	no	3	no
1141	negative	no	4	yes
1142	positive	no	2	yes
1143	positive	yes	3	no
1144	negative	no	4	yes
1145	negative	no	3	yes
1146	negative	no	4	yes
1147	negative	no	5	yes
1148	negative	no	4	yes
1149	negative	no	4	no
1150	negative	no	5	yes
1151	negative	no	3	yes
1152	negative	no	1	yes
1153	positive	no	3	no
1154	positive	yes	3	no
1155	positive	yes	5	no
1156	positive	yes	4	no
1157	positive	yes	5	no
1158	positive	yes	4	no
1159	negative	no	2	yes
1160	negative	no	1	yes
1161	negative	no	4	no
1162	negative	no	4	yes
1163	positive	no	4	no
1164	negative	no	4	yes
1165	negative	no	4	no
1166	positive	no	3	no
1167	positive	no	3	yes
1168	negative	no	4	yes
1169	negative	no	3	no
1170	positive	no	3	no
1171	positive	no	3	no
1172	negative	no	3	no
1173	positive	no	2	no
1174	positive	no	2	no
1175	positive	no	2	no
1176	positive	no	2	no
1177	positive	no	2	no
1178	positive	yes	3	no
1179	positive	no	5	no
1180	positive	no	5	no
1181	positive	no	1	no
1182	negative	no	5	no
1183	positive	yes	5	yes
1184	negative	no	5	no
1185	negative	no	1	no
1186	negative	no	1	yes
1187	positive	yes	1	yes
1188	positive	no	1	yes
1189	positive	no	1	no
1190	positive	no	1	no
1191	positive	no	2	yes
1192	negative	no	2	yes
1193	positive	no	2	yes
1194	positive	no	1	yes
1195	negative	no	1	yes
1196	positive	no	2	yes
1197	negative	no	2	yes
1198	negative	no	2	yes
1199	negative	no	3	no
1200	positive	no	2	no
1201	negative	no	3	yes
1202	negative	no	3	yes
1203	negative	no	5	yes
1204	negative	no	5	no
1205	negative	no	3	yes
1206	negative	no	5	yes
1207	negative	no	4	no
1208	positive	no	3	yes
1209	negative	no	1	yes
1212	negative	no	5	yes
1213	negative	no	1	yes
1214	negative	no	1	yes
1215	positive	no	1	yes
1216	negative	no	4	no
1218	negative	no	4	yes
1219	positive	no	1	yes
1220	positive	yes	4	yes
1221	negative	no	4	no
1222	positive	yes	4	yes
1223	positive	yes	3	yes
1224	negative	no	4	yes
1225	positive	no	1	yes
1226	positive	no	3	yes
1227	positive	no	4	yes
1228	negative	no	5	yes
1229	negative	no	5	no
1230	positive	no	1	yes
1231	positive	no	3	yes
1232	negative	yes	3	yes
1233	positive	no	3	yes
1234	positive	yes	3	yes
1236	positive	yes	5	yes
1237	negative	no	5	no
1238	positive	no	1	yes
1239	positive	no	3	no
1240	negative	no	1	yes
1241	negative	no	4	no
1242	negative	no	1	yes
1243	negative	no	4	yes
1244	positive	yes	4	yes
1245	negative	no	4	no
1246	negative	no	5	no
1247	negative	no	5	no
1248	negative	no	4	no
1249	negative	no	5	yes
1250	negative	no	5	yes
1251	negative	no	5	yes
1252	negative	no	4	no
1253	negative	no	4	yes
1254	negative	no	4	yes
1255	negative	no	4	no
1256	negative	no	4	yes
1257	negative	no	4	yes
1258	positive	no	1	no
1259	negative	no	1	no
1260	negative	no	1	yes
1261	negative	no	1	no
1262	negative	no	1	no
1263	negative	no	1	no
1264	negative	no	3	no
1265	negative	no	3	yes
1266	negative	no	3	no
1267	negative	no	3	yes
1268	negative	no	3	no
1269	negative	no	3	no
1270	negative	no	5	no
1271	negative	no	5	yes
1272	negative	no	5	no
1273	negative	no	4	yes
1274	negative	no	4	no
1275	negative	no	4	yes
1276	negative	no	5	yes
1277	negative	no	3	no
1278	negative	no	4	no
1279	positive	no	3	no
1280	negative	no	4	no
1281	negative	no	4	no
1282	positive	no	3	no
1283	negative	no	3	yes
1284	negative	no	5	no
1285	negative	no	5	yes
1286	negative	no	5	no
1287	negative	no	5	yes
1288	negative	no	5	yes
1289	positive	yes	3	no
1290	positive	no	3	yes
1291	negative	no	1	yes
1292	negative	no	2	yes
1293	positive	no	1	yes
1294	negative	no	2	no
1295	negative	no	1	yes
1296	negative	no	1	no
1297	negative	no	3	yes
1298	negative	no	2	yes
1299	negative	no	2	yes
1300	negative	no	4	yes
1301	negative	no	1	yes
1302	negative	no	5	yes
1303	negative	no	5	yes
1304	positive	no	4	yes
1305	negative	no	5	yes
1306	positive	no	3	yes
1307	negative	no	5	yes
1308	negative	no	5	yes
1309	negative	no	3	yes
1310	negative	no	4	yes
1311	negative	no	2	yes
1312	negative	no	1	yes
1313	negative	no	2	yes
1314	negative	no	5	yes
1315	negative	no	4	yes
1316	negative	no	4	yes
1317	negative	no	3	yes
1318	negative	no	4	yes
1319	negative	no	3	yes
1320	negative	no	3	yes
1321	negative	no	4	yes
1322	negative	no	3	no
1323	negative	no	4	yes
1324	negative	no	1	yes
1325	negative	no	4	yes
1326	negative	no	5	no
1327	positive	yes	4	yes
1328	positive	yes	3	no
1329	positive	no	3	yes
1330	negative	yes	4	yes
1331	positive	yes	4	yes
1332	negative	no	5	no
1333	negative	no	1	yes
1334	negative	no	1	yes
1335	negative	no	1	yes
1336	positive	no	1	yes
1337	negative	no	1	yes
1338	negative	no	5	yes
1339	negative	no	3	yes
1340	negative	no	5	yes
1341	negative	no	5	yes
1342	negative	no	5	yes
1343	negative	no	5	yes
1344	negative	no	3	no
1345	negative	no	5	no
1346	negative	no	3	no
1347	positive	no	3	no
1348	negative	no	3	no
1349	positive	no	1	no
1350	negative	no	4	yes
1351	negative	no	4	yes
1352	negative	no	4	no
1353	negative	no	4	yes
1354	negative	no	4	no
1355	positive	no	1	no
1356	negative	no	5	no
1357	negative	no	4	no
1358	negative	no	5	no
1359	negative	no	5	no
1360	negative	no	5	no
1361	negative	no	4	yes
1362	negative	no	5	yes
1363	positive	no	3	no
1364	negative	no	1	yes
1365	positive	no	1	no
1366	positive	no	1	no
1367	positive	yes	3	yes
1368	negative	no	1	yes
1369	negative	no	3	no
1370	positive	no	1	yes
1371	positive	no	3	yes
1372	positive	no	4	yes
1373	positive	yes	3	yes
1374	positive	no	1	no
1375	positive	no	4	yes
1376	positive	no	4	yes
1377	negative	no	3	no
1378	negative	no	4	no
1379	negative	no	3	no
1380	negative	no	5	no
1381	negative	no	4	yes
1382	negative	no	3	no
1383	negative	no	1	yes
1384	negative	no	4	no
1385	negative	no	5	yes
1386	negative	no	5	yes
1387	negative	no	5	yes
1388	positive	no	1	yes
1389	negative	no	5	no
1390	negative	no	1	yes
1391	negative	no	5	no
1392	negative	no	1	yes
1393	negative	no	1	no
1394	negative	no	4	yes
1395	negative	no	5	yes
1396	negative	no	4	no
1397	negative	no	4	yes
1398	negative	no	5	yes
1399	negative	no	4	no
1400	negative	no	4	yes
1401	negative	no	5	yes
1402	negative	no	4	no
1403	negative	no	3	yes
1404	negative	no	4	yes
1405	negative	no	1	yes
1406	negative	no	1	yes
1407	negative	no	1	yes
1408	negative	no	3	yes
1409	positive	no	1	yes
1410	negative	no	5	yes
1411	positive	no	3	yes
1412	positive	yes	3	yes
1413	negative	no	3	yes
1414	positive	yes	5	yes
1415	negative	no	5	no
1416	negative	no	1	yes
1417	negative	no	5	yes
1418	negative	no	4	no
1419	negative	no	4	yes
1420	negative	no	4	yes
1421	negative	no	4	no
1422	negative	no	3	no
1423	negative	no	3	no
1424	negative	no	4	no
1425	negative	no	3	no
1426	negative	no	3	no
1427	negative	no	4	yes
1428	negative	yes	5	no
1429	negative	no	5	no
1430	positive	no	3	no
1431	negative	no	1	yes
1432	negative	no	1	yes
1433	negative	no	1	yes
1434	negative	no	1	no
1435	negative	no	4	yes
1436	negative	no	5	yes
1437	negative	no	5	no
1438	negative	no	5	no
1439	negative	no	1	yes
1440	negative	no	1	no
1441	negative	no	2	yes
1442	positive	yes	2	no
1443	positive	yes	2	yes
1444	positive	yes	2	no
1445	positive	no	3	yes
1446	negative	no	2	yes
1447	positive	yes	2	yes
1448	positive	no	1	yes
1449	negative	yes	2	no
1450	negative	yes	3	no
1451	positive	no	1	yes
1452	negative	no	2	yes
1453	negative	no	2	no
1454	positive	no	2	yes
1455	negative	no	2	yes
1456	positive	no	2	yes
1457	negative	no	2	no
1458	positive	no	2	yes
1459	negative	no	2	yes
1460	positive	no	2	yes
1461	negative	no	2	yes
1462	positive	no	2	yes
1463	positive	no	2	yes
1464	positive	no	2	yes
1465	positive	no	2	yes
1466	negative	no	2	yes
1467	negative	no	2	yes
1468	negative	no	2	yes
1469	positive	no	2	yes
1470	negative	no	2	yes
1471	negative	no	2	yes
1472	negative	no	2	yes
1473	negative	no	2	yes
1474	negative	no	2	yes
1475	negative	no	2	yes
1476	negative	no	2	yes
1477	positive	no	2	yes
1478	positive	no	2	yes
1479	negative	no	2	yes
1480	positive	yes	2	no
1481	negative	no	2	no
1482	positive	no	2	yes
1483	negative	no	2	no
1484	positive	no	2	yes
1485	negative	no	2	yes
1486	positive	no	2	no
1487	positive	no	2	yes
1488	negative	no	2	no
1489	negative	no	2	yes
1490	negative	no	2	yes
1491	negative	no	2	yes
1492	positive	no	2	yes
1493	positive	no	2	yes
1494	negative	no	2	no
1495	positive	no	2	yes
1496	negative	no	2	yes
1497	negative	no	2	yes
1498	positive	no	2	yes
1499	negative	no	2	yes
1500	negative	no	2	yes
4571	positive	no	1	yes
4572	negative	yes	5	no
4573	negative	no	5	yes
4574	positive	no	1	yes

## Sheet: the second time
Number	Antibody	Vaccination	Age group	Symptomatic
1	positive	no	4	no
2	negative	no	4	no
3	positive	no	4	no
4	positive	no	1	yes
5	negative	no	4	no
6	negative	no	3	no
7	negative	no	5	no
8	negative	no	5	no
9	negative	no	5	yes
10	negative	no	5	yes
11	negative	no	5	no
12	negative	no	5	yes
13	positive	no	1	yes
14	positive	no	1	no
15	positive	yes	1	no
16	negative	no	1	yes
17	positive	no	1	yes
18	positive	no	1	no
19	negative	no	3	yes
20	positive	no	3	yes
21	negative	no	3	yes
22	negative	no	3	yes
23	negative	no	3	no
24	negative	no	3	no
25	negative	no	1	yes
26	positive	no	3	yes
27	negative	no	4	yes
28	negative	no	4	yes
29	negative	no	4	no
30	negative	no	4	yes
31	positive	no	4	no
32	positive	no	1	yes
33	positive	no	1	yes
34	negative	no	4	no
35	negative	no	4	yes
36	negative	no	5	yes
37	negative	no	3	yes
38	negative	no	5	yes
39	positive	no	5	yes
40	negative	no	5	yes
41	negative	no	5	yes
42	negative	no	3	no
43	negative	no	5	yes
44	positive	no	1	yes
45	negative	yes	1	yes
46	positive	no	1	yes
47	negative	no	2	yes
48	positive	no	1	yes
49	negative	yes	1	no
50	positive	no	1	yes
51	negative	no	1	yes
52	negative	no	1	yes
53	negative	no	1	yes
54	negative	no	1	no
55	positive	no	4	yes
56	positive	no	4	no
57	positive	no	3	yes
58	positive	no	3	yes
59	positive	no	3	yes
60	positive	no	4	no
61	negative	no	4	yes
62	positive	no	4	yes
63	negative	no	4	no
64	negative	yes	4	no
65	positive	no	1	yes
66	negative	no	5	yes
67	negative	no	3	yes
68	negative	no	5	yes
69	negative	no	5	yes
70	negative	no	5	no
71	negative	no	5	no
72	negative	no	5	yes
73	negative	no	3	yes
74	negative	no	5	yes
75	negative	no	3	no
76	negative	no	3	yes
77	negative	no	3	no
78	negative	no	3	yes
79	positive	no	3	yes
80	negative	no	3	yes
81	negative	no	1	no
82	negative	no	1	yes
83	positive	no	1	no
84	negative	no	1	yes
85	negative	no	4	yes
86	negative	no	4	yes
87	negative	no	1	no
88	negative	no	5	yes
89	negative	no	4	no
90	negative	no	5	yes
91	negative	no	5	yes
92	negative	no	5	yes
93	negative	no	5	yes
94	negative	no	1	no
95	negative	no	3	yes
96	negative	no	3	no
97	negative	no	4	yes
98	negative	no	5	yes
99	negative	no	1	no
100	negative	no	4	yes
101	negative	no	4	no
102	negative	no	4	yes
103	negative	no	4	no
104	negative	no	4	yes
105	negative	no	4	yes
106	negative	no	1	no
107	negative	no	1	yes
108	negative	no	3	no
109	negative	no	1	yes
110	negative	no	5	yes
111	negative	no	5	yes
112	positive	no	1	no
113	negative	no	1	yes
114	positive	no	1	yes
115	negative	no	3	no
116	negative	no	5	no
117	negative	no	3	yes
118	negative	no	5	yes
119	positive	no	3	yes
120	positive	no	1	yes
121	negative	no	4	no
122	negative	no	4	no
123	negative	no	5	yes
124	negative	no	5	yes
125	negative	no	5	yes
126	negative	no	5	yes
127	negative	no	3	yes
128	negative	no	3	yes
129	negative	yes	3	no
130	negative	no	3	no
131	negative	no	3	no
132	negative	no	3	no
133	negative	no	4	yes
134	negative	no	5	no
135	positive	no	4	yes
136	positive	no	4	no
137	negative	no	4	yes
138	negative	no	5	yes
139	negative	yes	1	yes
140	negative	no	1	no
141	negative	no	1	yes
142	negative	no	1	yes
143	negative	no	1	no
144	negative	no	1	no
145	positive	no	4	no
146	positive	no	4	no
147	negative	no	4	yes
148	negative	yes	4	yes
149	negative	no	4	yes
150	negative	no	3	yes
151	negative	no	3	yes
152	negative	no	5	yes
153	negative	no	2	yes
154	positive	no	3	yes
155	negative	no	5	no
156	negative	no	4	yes
157	positive	no	2	yes
158	negative	no	1	yes
159	positive	no	3	yes
160	negative	no	3	yes
161	negative	yes	5	no
162	negative	yes	5	yes
163	positive	no	1	no
164	positive	no	1	yes
165	negative	no	5	no
166	positive	no	1	yes
167	negative	no	5	yes
168	positive	no	1	yes
169	negative	no	1	yes
170	negative	no	1	yes
171	negative	no	3	yes
172	negative	no	3	yes
173	negative	no	4	yes
174	positive	no	1	yes
175	negative	no	4	yes
176	negative	no	4	yes
177	positive	no	4	yes
178	negative	no	4	no
179	positive	yes	3	no
180	positive	no	1	yes
181	positive	no	3	yes
182	negative	no	4	no
183	negative	no	4	yes
184	negative	yes	3	no
185	negative	no	5	yes
186	negative	no	5	no
187	negative	yes	5	no
188	negative	no	5	no
189	negative	no	5	no
190	negative	no	5	yes
191	negative	yes	1	yes
192	negative	no	1	yes
193	negative	no	4	yes
194	negative	no	4	yes
195	negative	yes	4	yes
196	negative	no	4	yes
197	negative	no	3	yes
198	negative	no	5	yes
199	positive	no	1	yes
200	positive	yes	4	yes
201	negative	no	4	yes
202	negative	no	5	no
203	negative	no	5	yes
204	positive	no	4	yes
205	negative	no	1	no
206	negative	yes	1	yes
207	positive	no	1	yes
208	negative	yes	1	no
209	positive	no	1	yes
210	negative	yes	3	yes
211	negative	no	3	yes
212	positive	no	1	yes
213	negative	no	5	yes
214	positive	no	5	no
215	positive	no	3	yes
216	positive	no	3	yes
217	negative	no	5	no
218	negative	no	4	yes
219	negative	no	4	yes
220	positive	no	4	no
221	positive	no	4	yes
222	positive	no	4	no
223	negative	no	3	no
224	positive	no	3	yes
225	positive	no	3	yes
226	negative	no	3	yes
227	negative	no	4	yes
228	negative	no	5	yes
229	negative	no	5	yes
230	negative	yes	1	yes
231	negative	no	3	yes
232	negative	no	3	yes
233	negative	no	1	yes
234	negative	no	1	yes
235	positive	no	5	yes
236	negative	no	5	no
237	negative	no	5	yes
238	negative	no	1	yes
239	negative	no	1	yes
240	negative	no	1	yes
241	negative	no	2	yes
242	negative	no	2	yes
243	negative	no	2	no
244	positive	yes	2	yes
245	positive	no	1	no
246	positive	yes	2	no
247	negative	yes	2	no
248	negative	yes	2	no
249	positive	no	1	no
250	positive	no	2	yes
251	negative	yes	2	no
252	negative	no	2	no
253	positive	no	2	yes
254	positive	no	2	yes
255	negative	yes	2	yes
256	positive	no	2	yes
257	positive	no	2	yes
258	positive	no	1	no
259	positive	no	2	yes
260	positive	no	1	no
261	positive	no	2	yes
262	positive	no	2	yes
263	positive	no	1	no
264	positive	no	2	yes
265	negative	yes	3	no
266	negative	no	3	no
267	negative	no	2	no
268	positive	yes	2	no
269	negative	no	2	no
270	positive	yes	2	no
271	positive	no	1	no
272	positive	yes	2	no
273	positive	no	3	yes
274	positive	yes	3	yes
275	positive	yes	2	no
276	positive	no	1	yes
277	positive	no	2	yes
278	negative	no	2	yes
279	negative	yes	2	yes
280	negative	no	2	yes
281	positive	no	2	yes
282	negative	yes	2	no
283	negative	no	2	yes
284	positive	yes	2	yes
285	negative	no	2	yes
286	negative	no	2	yes
287	negative	yes	2	yes
288	negative	no	2	yes
289	negative	no	2	yes
290	negative	no	2	no
291	negative	yes	2	yes
292	negative	no	2	yes
293	negative	yes	2	yes
294	negative	yes	2	no
295	negative	no	2	yes
296	negative	yes	2	no
297	negative	yes	2	no
298	negative	yes	2	no
299	negative	yes	2	yes
300	positive	no	2	yes
301	positive	no	2	yes
302	negative	yes	5	yes
303	negative	no	5	yes
304	positive	no	3	yes
305	negative	yes	4	yes
306	negative	yes	1	yes
307	negative	no	4	no
308	positive	no	4	no
309	negative	yes	4	no
310	negative	no	5	yes
311	negative	no	3	no
312	negative	no	4	yes
313	negative	no	3	yes
314	negative	yes	3	yes
315	negative	no	1	no
316	negative	no	1	no
317	negative	no	2	no
318	negative	no	2	no
319	negative	yes	2	no
320	positive	yes	1	no
321	negative	no	2	yes
322	negative	no	3	yes
323	negative	no	5	yes
324	negative	no	3	no
325	negative	no	1	no
326	negative	no	5	no
327	negative	no	5	no
328	negative	no	2	no
329	positive	no	1	no
330	positive	no	5	no
331	negative	yes	4	no
332	negative	no	4	yes
333	positive	no	1	no
334	negative	no	5	no
335	negative	no	4	yes
336	negative	no	4	no
337	negative	yes	4	no
338	negative	no	4	yes
339	negative	no	5	yes
340	negative	no	5	no
341	negative	no	5	no
342	negative	no	4	yes
343	positive	no	1	no
344	negative	no	3	yes
345	negative	no	3	no
346	negative	no	3	no
347	negative	no	2	no
348	negative	no	2	yes
349	negative	no	3	yes
350	negative	no	1	no
351	negative	no	1	no
352	negative	no	5	yes
353	positive	no	1	no
354	positive	yes	3	yes
355	positive	no	5	no
356	positive	no	2	yes
357	positive	no	1	yes
358	negative	no	1	no
359	positive	yes	2	yes
360	positive	yes	1	no
361	negative	yes	4	yes
362	negative	no	4	yes
363	negative	no	4	no
364	positive	no	4	yes
365	negative	no	4	yes
366	negative	no	2	no
367	negative	no	2	yes
368	negative	no	2	yes
369	negative	no	2	yes
370	positive	no	1	no
371	negative	no	5	yes
372	negative	no	5	yes
373	negative	yes	5	no
374	negative	no	5	yes
375	negative	yes	1	yes
376	negative	no	1	yes
377	negative	no	1	yes
378	positive	no	3	yes
379	negative	no	1	yes
380	negative	no	1	no
381	positive	no	4	no
382	positive	no	5	yes
383	positive	no	5	no
384	negative	no	1	yes
385	positive	no	3	yes
386	positive	yes	3	yes
387	positive	no	3	yes
388	positive	no	1	yes
389	positive	yes	3	yes
390	negative	no	2	no
391	negative	no	1	yes
392	positive	no	1	yes
393	negative	no	1	yes
394	negative	no	1	yes
395	negative	no	1	yes
396	negative	no	1	yes
397	negative	no	2	no
398	positive	no	2	yes
399	negative	yes	2	yes
400	negative	no	2	yes
401	positive	no	2	yes
402	negative	yes	2	yes
403	positive	no	1	yes
404	positive	no	2	yes
405	positive	yes	3	no
406	positive	yes	3	yes
407	negative	yes	3	yes
408	positive	no	3	no
409	positive	yes	4	no
410	negative	yes	4	no
411	positive	yes	4	yes
412	positive	no	4	no
413	negative	no	4	no
414	positive	no	4	yes
415	negative	no	5	yes
416	negative	no	5	no
417	negative	no	5	yes
418	negative	yes	5	no
419	negative	no	5	yes
420	negative	yes	5	no
421	negative	yes	1	yes
422	positive	no	1	no
423	negative	yes	1	yes
424	negative	no	1	yes
425	positive	no	1	no
426	positive	yes	1	no
427	negative	no	2	yes
428	positive	no	2	yes
429	positive	no	1	no
430	negative	no	2	yes
431	negative	no	2	no
432	negative	no	2	yes
433	negative	yes	3	no
434	negative	yes	3	no
435	negative	no	4	yes
436	negative	no	3	yes
437	positive	no	2	yes
438	positive	no	4	yes
439	negative	yes	4	no
440	negative	no	4	yes
441	positive	no	4	yes
442	negative	yes	4	yes
443	negative	no	4	no
444	negative	no	4	yes
445	negative	no	5	yes
446	negative	yes	5	no
447	negative	yes	5	no
448	negative	no	5	no
449	negative	no	5	no
450	negative	no	5	no
451	positive	no	1	yes
452	negative	no	1	no
453	positive	no	1	yes
454	positive	no	1	yes
455	positive	no	1	no
456	negative	no	1	yes
457	positive	no	1	no
458	positive	no	1	no
459	positive	no	2	yes
460	positive	no	2	yes
461	positive	no	1	no
462	negative	no	2	yes
463	negative	yes	3	yes
464	positive	no	4	yes
465	negative	no	3	yes
466	positive	yes	3	no
467	negative	no	3	yes
468	negative	no	3	no
469	positive	no	4	yes
470	positive	yes	4	no
471	positive	no	4	no
472	negative	no	4	no
473	positive	no	4	yes
474	negative	no	4	yes
475	negative	no	5	yes
476	negative	no	5	no
477	negative	no	5	yes
478	negative	no	5	yes
479	negative	no	5	yes
480	negative	no	5	yes
481	positive	no	1	no
482	positive	no	1	yes
483	positive	no	1	no
484	positive	yes	1	yes
485	negative	no	2	yes
486	negative	no	1	no
487	negative	no	2	yes
488	negative	no	2	yes
489	negative	no	2	no
490	negative	no	2	no
491	positive	yes	4	no
492	negative	no	2	no
493	negative	no	3	yes
494	negative	no	3	yes
495	negative	no	3	no
496	negative	yes	2	no
497	negative	no	3	yes
498	negative	yes	3	no
499	positive	no	4	yes
500	positive	yes	4	no
501	negative	yes	4	no
502	negative	no	4	no
503	positive	yes	4	no
504	negative	no	4	yes
505	negative	no	5	yes
506	positive	no	5	no
507	positive	yes	5	yes
508	negative	no	5	yes
509	negative	no	5	yes
510	negative	no	5	yes
511	positive	no	4	yes
512	negative	no	5	yes
513	negative	yes	5	yes
514	negative	no	1	no
515	negative	no	4	yes
516	negative	no	5	yes
517	negative	no	1	no
518	negative	no	4	no
519	negative	no	4	yes
520	positive	yes	4	yes
521	negative	no	2	no
522	negative	no	2	no
523	negative	yes	3	no
524	negative	yes	5	yes
525	negative	no	1	no
526	negative	no	2	yes
527	negative	yes	3	yes
528	negative	no	3	yes
529	negative	no	2	yes
530	negative	no	2	yes
531	positive	yes	2	yes
532	negative	no	2	no
533	negative	no	5	yes
534	positive	yes	5	yes
535	positive	yes	3	yes
536	negative	no	4	yes
537	positive	no	3	no
538	negative	no	2	no
539	negative	yes	3	yes
540	negative	no	2	yes
541	negative	yes	4	yes
542	negative	no	4	yes
543	negative	no	4	yes
544	negative	yes	4	yes
545	negative	no	3	no
546	negative	no	4	yes
547	negative	yes	4	no
548	negative	no	5	yes
549	negative	no	3	yes
550	negative	no	5	yes
551	negative	no	1	yes
552	negative	yes	5	yes
553	negative	no	2	yes
554	negative	no	3	no
555	negative	yes	5	no
556	positive	no	1	yes
557	negative	no	5	no
558	negative	yes	3	yes
559	positive	no	5	yes
560	negative	no	1	yes
561	positive	no	5	yes
562	negative	no	1	yes
563	negative	yes	3	yes
564	positive	no	2	yes
565	negative	yes	2	yes
566	positive	no	1	yes
567	negative	no	1	yes
568	positive	no	2	yes
569	negative	yes	2	yes
570	negative	no	2	yes
571	negative	no	1	no
572	negative	no	5	yes
573	positive	yes	5	no
574	negative	no	5	yes
575	negative	no	5	yes
576	negative	yes	5	no
577	negative	yes	4	yes
578	negative	no	1	no
579	negative	no	3	yes
580	negative	yes	4	yes
581	negative	no	3	no
582	negative	no	3	yes
583	negative	no	3	no
584	negative	yes	3	yes
585	negative	yes	4	yes
586	negative	yes	4	yes
587	negative	no	3	yes
588	negative	no	2	no
589	negative	no	2	yes
590	negative	yes	2	no
591	negative	no	1	no
592	negative	yes	4	no
593	positive	no	5	yes
594	negative	no	3	no
595	negative	no	4	yes
596	positive	yes	4	no
597	positive	no	5	yes
598	positive	yes	1	no
599	positive	no	1	yes
600	positive	no	1	yes
601	positive	yes	2	no
602	positive	yes	2	no
603	positive	no	5	yes
604	positive	yes	2	yes
605	positive	no	5	yes
606	positive	yes	2	no
607	negative	yes	2	yes
608	positive	no	2	yes
609	positive	yes	2	no
610	positive	no	5	yes
611	positive	no	5	yes
612	negative	yes	2	no
613	negative	yes	2	yes
614	negative	yes	2	yes
615	positive	no	2	yes
616	positive	yes	2	yes
617	positive	yes	2	yes
618	negative	no	2	yes
619	positive	yes	2	yes
620	positive	yes	2	yes
621	negative	yes	2	yes
622	negative	yes	2	yes
623	positive	yes	2	yes
624	negative	no	3	no
625	negative	yes	3	yes
626	negative	no	3	no
627	positive	yes	4	no
628	negative	yes	4	yes
629	negative	no	4	no
630	negative	yes	4	yes
631	negative	no	3	yes
632	negative	yes	3	yes
633	negative	no	5	no
634	positive	no	5	no
635	positive	no	5	yes
636	positive	yes	5	no
637	positive	no	5	no
638	negative	no	3	no
639	negative	no	3	yes
640	positive	no	3	yes
641	negative	no	3	yes
642	negative	no	5	no
643	negative	yes	3	yes
644	positive	yes	2	no
645	negative	no	2	yes
646	negative	yes	2	yes
647	negative	no	2	no
648	negative	yes	2	yes
649	negative	yes	2	yes
650	negative	no	2	no
651	negative	no	2	yes
652	negative	no	2	no
653	negative	no	2	no
654	negative	no	2	yes
655	positive	yes	2	no
656	positive	no	5	yes
657	positive	no	2	yes
658	negative	yes	2	no
659	negative	yes	2	yes
660	negative	no	2	yes
661	positive	no	5	yes
662	positive	no	5	yes
663	negative	no	2	yes
664	negative	no	2	yes
665	negative	yes	2	yes
666	positive	no	2	yes
667	positive	no	5	yes
668	negative	yes	5	no
669	negative	no	3	no
670	negative	no	3	yes
671	negative	no	5	no
672	positive	yes	4	yes
673	negative	no	3	yes
674	negative	yes	4	no
675	negative	yes	3	no
676	negative	yes	3	yes
677	negative	no	4	no
678	negative	no	4	yes
679	negative	no	4	no
680	negative	yes	3	yes
681	positive	no	3	no
682	negative	no	5	no
683	negative	no	5	no
684	negative	yes	5	yes
685	negative	yes	3	no
686	negative	no	3	no
687	negative	no	4	yes
688	negative	no	5	no
689	negative	yes	5	no
690	negative	no	5	yes
691	negative	no	5	no
692	negative	no	5	yes
693	negative	no	5	yes
694	negative	no	3	no
695	negative	yes	4	yes
696	negative	yes	3	yes
697	negative	no	4	no
698	negative	no	4	no
699	negative	yes	3	no
700	negative	no	4	no
701	negative	yes	4	yes
702	positive	no	3	no
703	positive	yes	3	yes
704	positive	yes	4	no
705	negative	no	5	yes
706	negative	yes	5	no
707	negative	no	5	no
708	negative	no	5	yes
709	negative	yes	5	no
710	negative	no	5	no
711	positive	no	4	no
712	positive	yes	4	no
713	negative	no	3	no
714	positive	yes	3	no
715	positive	no	3	no
716	positive	yes	3	yes
717	negative	no	3	no
718	positive	no	4	yes
719	negative	no	2	yes
720	negative	no	2	no
721	positive	yes	2	yes
722	negative	yes	3	no
723	negative	no	2	no
724	negative	no	2	no
725	negative	yes	2	no
726	positive	yes	2	no
727	positive	yes	2	yes
728	negative	no	2	yes
729	positive	no	2	yes
730	negative	no	3	yes
731	negative	yes	3	no
732	negative	yes	3	yes
733	negative	yes	3	yes
734	negative	no	3	yes
735	negative	no	3	no
736	negative	no	4	no
737	negative	no	4	yes
738	negative	no	4	no
739	negative	yes	4	yes
740	negative	yes	4	yes
741	positive	no	4	yes
742	negative	no	5	no
743	negative	yes	5	no
744	negative	no	5	yes
745	negative	no	5	yes
746	negative	yes	5	yes
747	negative	no	5	yes
748	negative	no	4	no
749	negative	no	5	no
750	negative	no	4	yes
751	negative	no	4	no
752	negative	no	5	yes
753	negative	yes	5	yes
754	negative	no	5	no
755	negative	no	5	no
756	positive	no	4	yes
757	positive	no	4	yes
758	negative	no	3	no
759	negative	yes	4	no
760	negative	no	4	no
761	negative	no	4	yes
762	negative	yes	4	yes
763	positive	no	4	no
764	negative	no	4	yes
765	negative	yes	4	no
766	positive	no	5	yes
767	negative	no	5	no
768	negative	no	5	yes
769	negative	no	5	yes
770	negative	no	5	yes
771	positive	no	4	yes
772	positive	no	3	no
773	positive	no	3	no
774	negative	no	3	no
775	positive	no	3	no
776	positive	yes	3	no
777	positive	no	3	no
778	negative	no	4	yes
779	negative	no	3	no
780	negative	yes	1	no
781	negative	no	1	yes
782	negative	yes	3	yes
783	negative	no	1	no
784	negative	no	4	no
785	negative	no	5	yes
786	negative	yes	3	no
787	negative	yes	4	yes
788	negative	yes	5	no
789	negative	no	4	yes
790	negative	no	4	no
791	negative	no	4	no
792	negative	yes	5	yes
793	negative	yes	5	yes
794	negative	no	4	yes
795	negative	no	4	no
796	negative	no	5	no
797	negative	no	5	yes
798	positive	yes	3	no
799	negative	no	3	yes
800	positive	no	4	yes
801	positive	no	5	no
802	positive	no	5	yes
803	negative	yes	5	no
804	positive	no	5	no
805	negative	yes	5	yes
806	negative	no	3	no
807	negative	no	3	no
808	positive	no	4	yes
809	negative	no	5	yes
810	positive	yes	5	no
811	positive	no	5	yes
812	positive	yes	4	no
813	positive	yes	3	no
814	negative	no	4	no
815	positive	no	4	yes
816	positive	yes	4	no
817	positive	yes	4	no
818	negative	no	4	yes
819	positive	no	4	no
820	negative	no	3	no
821	positive	no	4	yes
822	negative	yes	5	yes
823	negative	no	4	no
824	negative	yes	5	no
825	negative	yes	5	no
826	negative	no	5	no
827	negative	yes	5	yes
828	negative	yes	4	no
829	negative	no	4	no
830	negative	yes	3	no
831	negative	yes	3	no
832	negative	no	4	yes
833	negative	no	4	no
834	negative	no	5	no
835	negative	yes	1	no
836	negative	yes	1	yes
837	negative	no	1	yes
838	negative	no	1	yes
839	negative	yes	1	no
840	negative	yes	1	yes
841	negative	no	1	no
842	negative	no	1	yes
843	negative	yes	1	yes
844	positive	no	1	no
845	negative	yes	1	yes
846	positive	yes	1	yes
847	negative	no	1	no
848	negative	no	1	no
849	negative	no	1	yes
850	negative	yes	1	yes
851	negative	yes	1	no
852	negative	no	5	yes
853	negative	no	4	yes
854	positive	no	4	yes
855	negative	no	4	yes
856	negative	no	4	yes
857	negative	yes	4	no
858	negative	no	4	no
859	negative	yes	5	yes
860	negative	yes	1	yes
861	negative	no	1	no
862	positive	no	1	no
863	negative	no	1	no
864	negative	yes	1	yes
865	negative	yes	1	no
866	negative	no	1	no
867	negative	no	1	no
868	negative	yes	1	no
869	negative	yes	1	yes
870	positive	no	1	yes
871	negative	yes	1	yes
872	positive	no	2	no
873	positive	yes	1	yes
874	negative	no	1	yes
875	negative	no	1	yes
876	negative	no	1	yes
877	negative	no	1	yes
878	positive	no	1	yes
879	negative	no	1	no
880	negative	no	1	yes
881	negative	no	1	no
882	positive	no	1	no
883	negative	no	1	no
884	positive	no	1	no
885	negative	no	1	no
886	negative	no	1	yes
887	negative	no	1	yes
888	negative	no	1	yes
889	negative	yes	1	yes
890	negative	yes	1	no
891	negative	no	1	no
892	negative	yes	1	yes
893	negative	yes	1	no
894	negative	yes	1	yes
895	positive	no	1	no
896	negative	yes	1	no
897	negative	no	1	yes
898	negative	no	1	yes
899	negative	no	1	no
900	negative	no	1	no
901	negative	no	4	no
902	negative	no	4	yes
903	negative	no	4	yes
904	negative	no	4	no
905	negative	yes	4	no
906	negative	no	4	yes
907	negative	no	2	no
908	positive	no	3	no
909	negative	yes	5	no
910	negative	no	5	no
911	negative	no	3	no
912	negative	no	4	no
913	positive	no	4	yes
914	negative	yes	4	no
915	positive	no	4	yes
916	positive	yes	4	yes
917	positive	no	4	no
918	positive	no	4	no
919	negative	no	4	no
920	negative	no	3	no
921	negative	no	1	yes
922	positive	no	1	no
923	negative	no	4	no
924	negative	no	1	yes
925	negative	no	4	no
926	negative	no	4	yes
927	negative	no	3	yes
928	negative	no	4	yes
929	positive	no	2	yes
930	negative	yes	4	no
931	negative	no	1	no
932	negative	no	1	no
933	negative	no	1	yes
934	negative	no	1	yes
935	negative	yes	1	yes
936	negative	yes	1	yes
937	negative	yes	2	yes
938	negative	no	2	no
939	negative	no	2	yes
940	negative	yes	2	no
941	negative	yes	2	yes
942	negative	no	3	yes
943	positive	no	5	yes
944	negative	no	5	no
945	negative	no	5	no
946	negative	no	5	no
947	positive	no	5	yes
948	negative	no	5	yes
949	negative	no	3	no
950	negative	no	3	yes
951	negative	no	3	yes
952	negative	no	3	yes
953	negative	no	4	no
954	negative	no	4	yes
955	negative	no	4	no
956	negative	no	4	no
957	negative	yes	4	yes
958	negative	no	4	no
959	positive	yes	4	no
960	negative	no	4	yes
961	positive	no	3	no
962	positive	no	3	no
963	negative	yes	3	yes
964	negative	no	4	no
965	negative	no	4	yes
966	negative	no	4	no
967	negative	no	4	yes
968	positive	no	5	yes
969	negative	yes	3	yes
970	positive	no	2	yes
971	positive	no	3	no
972	negative	no	3	no
973	negative	no	2	yes
974	positive	no	1	no
975	negative	no	4	yes
976	negative	no	1	no
977	negative	no	1	yes
978	negative	no	5	no
979	negative	no	5	no
980	negative	no	5	yes
981	negative	yes	1	no
982	positive	no	2	no
983	negative	no	2	no
984	positive	no	2	no
985	negative	no	2	no
986	negative	no	1	no
987	positive	yes	1	yes
988	positive	no	5	yes
989	negative	yes	5	no
990	positive	no	5	no
991	positive	yes	2	yes
992	negative	no	2	yes
993	positive	no	2	no
994	negative	no	2	no
995	negative	no	2	no
996	positive	no	2	no
997	positive	no	5	yes
998	positive	no	3	no
999	negative	yes	3	yes
1000	positive	no	3	no
1001	positive	no	3	yes
1002	negative	yes	3	yes
1003	positive	yes	4	yes
1004	negative	no	4	yes
1005	negative	yes	4	yes
1006	positive	yes	4	yes
1007	negative	no	4	no
1008	positive	yes	4	yes
1009	positive	no	5	no
1010	positive	no	5	no
1011	positive	no	1	yes
1012	negative	no	1	no
1013	negative	no	1	yes
1014	positive	yes	1	yes
1015	negative	no	1	no
1016	negative	no	2	no
1017	positive	no	5	no
1018	positive	yes	5	yes
1019	negative	no	5	yes
1020	negative	no	5	yes
1021	positive	yes	3	yes
1022	negative	no	3	yes
1023	negative	no	4	yes
1024	negative	no	4	no
1025	positive	no	4	no
1026	positive	no	4	yes
1027	positive	no	4	yes
1028	positive	no	4	no
1029	positive	yes	3	no
1030	negative	no	3	yes
1031	positive	yes	3	no
1032	negative	no	4	no
1033	positive	no	5	no
1034	negative	no	1	no
1035	positive	yes	2	yes
1036	positive	no	2	no
1037	positive	yes	5	no
1038	negative	yes	5	no
1039	negative	yes	5	yes
1040	negative	no	5	yes
1041	negative	no	5	no
1042	negative	no	1	yes
1043	negative	no	1	no
1044	positive	no	2	yes
1045	positive	no	2	yes
1046	negative	no	1	no
1047	negative	no	1	no
1048	negative	no	1	no
1049	negative	no	3	no
1050	negative	no	3	yes
1051	positive	no	5	yes
1052	positive	no	4	yes
1053	negative	no	4	no
1054	negative	no	5	no
1055	negative	no	5	no
1056	negative	no	5	no
1057	negative	no	2	no
1058	negative	yes	1	yes
1059	negative	yes	3	yes
1060	negative	yes	3	no
1061	negative	no	3	no
1062	negative	no	3	yes
1063	negative	no	3	yes
1064	negative	no	3	no
1065	negative	no	2	yes
1066	negative	yes	1	yes
1067	negative	no	1	no
1068	negative	yes	4	yes
1069	negative	no	4	no
1070	negative	no	4	yes
1071	positive	no	4	no
1072	positive	no	4	no
1073	negative	no	4	yes
1074	negative	no	2	yes
1075	negative	no	1	no
1076	negative	no	1	no
1077	negative	yes	1	yes
1078	positive	no	2	no
1079	negative	yes	2	no
1080	negative	no	2	yes
1081	negative	no	5	no
1082	negative	no	4	yes
1083	negative	yes	3	no
1084	negative	yes	4	no
1085	negative	no	3	no
1086	negative	yes	3	yes
1087	negative	yes	3	no
1088	negative	no	4	no
1089	negative	yes	3	no
1090	negative	no	4	no
1091	negative	no	3	yes
1092	negative	no	4	yes
1093	negative	no	4	yes
1094	negative	no	5	no
1095	negative	yes	5	no
1096	negative	no	5	no
1097	negative	yes	1	no
1098	negative	no	1	no
1099	positive	no	1	no
1100	positive	yes	2	no
1101	positive	yes	1	yes
1102	negative	no	2	no
1103	negative	no	2	yes
1104	negative	no	2	no
1105	negative	no	2	no
1106	negative	no	2	no
1107	negative	yes	1	no
1108	negative	no	1	no
1109	negative	yes	5	no
1110	positive	no	5	yes
1111	negative	yes	4	yes
1112	positive	yes	4	no
1113	positive	no	4	no
1114	negative	no	4	yes
1115	negative	no	3	yes
1116	negative	yes	4	yes
1117	negative	no	4	no
1118	negative	no	1	yes
1119	positive	no	1	no
1120	negative	no	3	no
1121	negative	no	3	yes
1122	negative	no	3	no
1123	negative	no	3	no
1124	negative	yes	3	yes
1125	negative	no	3	no
1126	negative	no	5	yes
1127	negative	no	5	no
1128	negative	no	5	no
1129	positive	yes	5	yes
1130	positive	no	5	no
1131	negative	no	2	no
1132	positive	no	2	yes
1133	positive	no	2	yes
1134	negative	no	1	no
1135	negative	no	1	yes
1136	negative	yes	1	no
1137	negative	yes	2	yes
1138	negative	no	2	no
1139	negative	no	2	no
1140	negative	no	3	no
1141	negative	no	4	yes
1142	negative	no	1	no
1143	negative	no	1	yes
1144	negative	no	1	yes
1145	negative	no	1	yes
1146	negative	no	1	no
1147	negative	no	1	no
1148	negative	no	3	no
1149	negative	no	3	no
1150	negative	no	3	yes
1151	negative	no	3	no
1152	negative	no	3	no
1153	negative	no	3	yes
1154	negative	no	5	yes
1155	negative	no	5	no
1156	negative	no	5	no
1157	negative	yes	5	yes
1158	negative	no	5	yes
1159	negative	no	5	yes
1160	negative	no	4	no
1161	negative	no	4	yes
1162	positive	yes	4	no
1163	negative	yes	4	yes
1164	negative	no	4	no
1165	negative	no	4	no
1166	negative	no	4	yes
1167	negative	no	4	yes
1168	negative	no	4	no
1169	positive	yes	2	yes
1170	negative	yes	2	yes
1171	negative	no	4	yes
1172	negative	yes	5	no
1173	negative	yes	3	yes
1174	negative	no	4	yes
1175	negative	no	3	no
1176	negative	no	4	yes
1177	negative	no	5	yes
1178	negative	no	1	no
1179	negative	no	1	yes
1180	negative	no	1	yes
1181	negative	yes	2	yes
1182	negative	no	4	no
1183	negative	no	4	no
1184	negative	no	4	no
1185	positive	no	3	yes
1186	negative	no	1	no
1187	negative	yes	4	yes
1188	negative	no	4	no
1189	negative	no	2	no
1190	negative	no	1	yes
1191	negative	no	2	no
1192	negative	yes	1	yes
1193	negative	no	5	yes
1194	negative	no	5	no
1195	negative	no	1	yes
1196	negative	no	3	no
1197	negative	no	4	yes
1198	negative	no	3	yes
1199	negative	no	1	yes
1200	positive	no	1	yes
1201	positive	no	3	no
1202	negative	no	4	no
1203	negative	no	4	yes
1204	negative	no	4	yes
1205	negative	no	5	yes
1206	negative	no	5	no
1207	negative	no	5	no
1208	negative	no	4	yes
1209	negative	no	4	no
1210	negative	no	4	yes
1211	negative	no	5	yes
1212	negative	no	3	yes
1213	negative	no	3	no
1214	negative	no	3	yes
1215	negative	no	5	no
1216	negative	no	3	yes
1217	negative	no	3	no
1218	negative	no	5	yes
1219	negative	no	1	yes
1220	negative	no	1	yes
1221	negative	no	1	no
1222	positive	no	2	yes
1223	positive	no	1	yes
1224	negative	yes	1	no
1225	negative	no	4	yes
1226	negative	no	4	no
1227	positive	no	5	no
1228	negative	no	5	yes
1229	negative	no	4	yes
1230	negative	no	4	no
1231	negative	yes	5	no
1232	negative	no	3	yes
1233	negative	no	4	yes
1234	positive	yes	3	no
1235	negative	no	4	yes
1236	positive	yes	3	no
1237	negative	no	1	no
1238	negative	no	5	yes
1239	negative	no	4	yes
1240	negative	no	5	no
1241	negative	yes	1	yes
1242	positive	no	1	no
1243	positive	no	2	no
1244	positive	yes	1	no
1245	negative	no	5	no
1246	negative	no	1	no
1247	positive	yes	3	no
1248	negative	no	3	yes
1249	negative	no	4	yes
1250	negative	no	4	no
1251	positive	no	4	yes
1252	negative	no	4	yes
1253	negative	no	4	no
1254	positive	no	4	yes
1255	positive	no	5	yes
1256	negative	no	3	yes
1257	negative	no	3	no
1258	positive	no	3	no
1259	negative	no	1	yes
1260	negative	no	1	no
1261	negative	no	1	yes
1262	negative	no	1	yes
1263	negative	no	1	yes
1264	positive	no	3	yes
1265	positive	yes	3	yes
1266	negative	no	3	yes
1267	negative	yes	5	yes
1268	negative	yes	5	no
1269	negative	yes	5	no
1270	negative	no	5	no
1271	positive	no	5	no
1272	positive	no	1	no
1273	negative	yes	5	no
1274	negative	no	3	yes
1275	negative	no	4	no
1276	negative	yes	5	yes
1277	negative	no	3	yes
1278	negative	no	3	yes
1279	negative	no	4	no
1280	negative	no	3	yes
1281	positive	no	3	no
1282	negative	no	4	yes
1283	negative	no	4	no
1284	negative	yes	5	no
1285	negative	no	1	yes
1286	negative	no	4	no
1287	negative	no	1	yes
1288	negative	no	4	no
1289	negative	no	5	yes
1290	negative	no	1	yes
1291	negative	no	1	yes
1292	negative	no	5	yes
1293	negative	no	1	yes
1294	negative	no	3	no
1295	negative	no	1	no
1296	negative	no	5	no
1297	negative	no	4	yes
1298	negative	yes	4	yes
1299	positive	no	4	yes
1300	negative	no	4	yes
1301	positive	no	4	yes
1302	negative	no	3	no
1303	negative	no	3	no
1304	negative	no	3	yes
1305	negative	no	3	yes
1306	negative	no	3	yes
1307	positive	no	3	yes
1308	positive	no	3	yes
1309	positive	no	1	no
1310	positive	no	1	yes
1311	negative	no	2	no
1312	positive	yes	1	no
1313	positive	no	1	no
1314	negative	no	1	no
1315	negative	no	5	no
1316	negative	yes	5	no
1317	negative	no	5	no
1318	negative	no	5	yes
1319	negative	no	5	no
1320	negative	no	5	yes
1321	negative	yes	4	no
1322	negative	no	4	yes
1323	negative	no	4	no
1324	negative	no	1	no
1325	negative	no	4	yes
1326	negative	no	3	no
1327	positive	no	3	yes
1328	positive	no	3	no
1329	negative	no	1	yes
1330	negative	no	4	no
1331	positive	no	1	no
1332	negative	no	5	yes
1333	positive	no	1	no
1334	negative	no	3	yes
1335	negative	no	4	no
1336	negative	no	5	yes
1337	positive	no	3	yes
1338	negative	no	5	no
1339	positive	no	3	yes
1340	negative	no	5	no
1341	negative	no	5	no
1342	positive	yes	1	yes
1343	negative	no	1	yes
1344	negative	no	5	yes
1345	positive	no	2	no
1346	negative	no	2	yes
1347	negative	no	2	yes
1348	negative	no	2	yes
1349	negative	yes	2	yes
1350	positive	no	2	yes
1351	negative	no	2	no
1352	negative	no	2	no
1353	positive	no	2	no
1354	negative	no	2	yes
1355	positive	no	2	yes
1356	positive	no	2	no
1357	positive	no	1	yes
1358	negative	no	1	no
1359	positive	yes	2	no
1360	positive	yes	1	no
1361	negative	no	4	no
1362	positive	no	4	yes
1363	positive	yes	4	no
1364	negative	no	5	yes
1365	positive	yes	3	no
1366	positive	yes	4	no
1367	positive	no	5	yes
1368	positive	no	5	no
1369	positive	yes	1	no
1370	negative	no	4	yes
1371	negative	no	5	yes
1372	positive	no	3	yes
1373	positive	no	5	yes
1374	positive	no	3	no
1375	negative	yes	3	no
1376	positive	no	2	no
1377	negative	yes	5	yes
1378	negative	no	5	yes
1379	negative	no	3	no
1380	positive	no	4	yes
1381	positive	no	2	no
1382	negative	no	2	no
1383	positive	no	2	no
1384	negative	no	2	no
1385	positive	no	2	yes
1386	positive	yes	2	no
1387	negative	no	2	no
1388	negative	yes	2	yes
1389	positive	yes	2	no
1390	positive	no	2	yes
1391	negative	no	2	yes
1392	positive	no	2	no
1393	positive	no	3	no
1394	negative	yes	4	no
1395	negative	no	4	yes
1396	negative	no	4	no
1397	positive	yes	3	no
1398	negative	no	1	yes
1399	negative	no	1	yes
1400	positive	yes	5	no
1401	positive	yes	5	no
1402	positive	no	2	no
1403	positive	no	2	no
1404	positive	no	2	no
1405	negative	yes	2	yes
1406	negative	no	3	no
1407	positive	no	4	yes
1408	positive	no	4	yes
1409	positive	no	5	yes
1410	positive	no	5	no
1411	positive	no	3	yes
1412	negative	yes	5	no
1413	negative	no	4	no
1414	negative	no	5	yes
1415	positive	no	4	yes
1416	positive	no	4	yes
1417	positive	no	2	yes
1418	positive	yes	2	yes
1419	positive	no	2	no
1420	positive	yes	2	no
1421	positive	no	2	yes
1422	negative	yes	2	no
1423	negative	no	2	yes
1424	negative	yes	2	no
1425	negative	no	2	yes
1426	negative	no	2	yes
1427	negative	yes	2	no
1428	positive	no	2	no
1429	negative	no	4	no
1430	negative	no	4	yes
1431	negative	no	4	yes
1432	positive	yes	4	no
1433	positive	no	4	yes
1434	negative	no	4	yes
1435	positive	yes	3	yes
1436	positive	no	3	yes
1437	positive	no	3	no
1438	negative	no	3	no
1439	positive	yes	3	no
1440	negative	yes	3	no
1441	positive	no	1	no
1442	positive	no	1	yes
1443	positive	no	1	yes
1444	positive	no	1	yes
1445	negative	no	1	yes
1446	negative	yes	1	no
1447	negative	yes	5	no
1448	negative	no	5	no
1449	negative	no	5	yes
1450	negative	no	5	no
1451	negative	no	5	no
1452	positive	yes	5	no
1453	negative	no	2	yes
1454	negative	no	2	no
1455	negative	yes	2	no
1456	negative	no	2	no
1457	negative	no	2	no
1458	negative	no	2	yes
1459	negative	no	2	no
1460	negative	no	2	no
1461	negative	no	2	yes
1462	negative	yes	2	no
1463	negative	no	2	yes
1464	positive	yes	2	no
1465	negative	no	3	yes
1466	negative	no	3	no
1467	positive	no	1	yes
1468	negative	no	3	no
1469	negative	no	1	yes
1470	positive	no	4	yes
1471	positive	no	1	no
1472	negative	no	5	yes
1473	negative	no	4	yes
1474	positive	no	4	yes
1475	positive	no	4	no
1476	negative	no	5	no
1477	negative	no	4	yes
1478	negative	no	5	yes
1479	negative	no	3	yes
1480	negative	no	3	yes
1481	negative	no	3	no
1482	negative	no	4	yes
1483	negative	no	5	yes
1484	negative	no	5	yes
1485	negative	no	5	yes
1486	positive	no	1	no
1487	negative	no	1	yes
1488	positive	yes	1	no
1489	positive	no	2	no
1490	positive	no	2	yes
1491	negative	no	2	yes
1492	negative	no	2	no
1493	negative	no	2	no
1494	negative	no	2	no
1495	positive	no	2	no
1496	negative	no	2	no
1497	positive	no	2	no
1498	negative	no	2	no
1499	negative	no	2	no
1500	positive	no	2	no

## Sheet: the third time
Number	Antibody	Vaccination	Age group	Symptomatic
1	positive	yes	4	yes
2	negative	no	4	no
3	negative	no	4	no
4	negative	no	4	no
5	negative	no	4	no
6	positive	no	4	no
7	negative	no	5	no
8	negative	yes	5	no
9	positive	yes	5	no
10	negative	no	5	no
11	negative	no	5	no
12	negative	no	5	no
13	negative	yes	3	yes
14	positive	no	3	no
15	positive	yes	3	no
16	positive	yes	3	no
17	negative	no	3	no
18	negative	no	3	no
19	negative	yes	1	yes
20	negative	no	2	no
21	negative	no	1	no
22	negative	no	1	no
23	negative	no	2	no
24	negative	no	1	no
25	negative	no	5	yes
26	negative	no	4	no
27	negative	no	4	yes
28	negative	no	4	yes
29	negative	no	4	yes
30	negative	no	4	yes
31	negative	no	4	yes
32	negative	no	3	no
33	negative	no	3	no
34	negative	yes	4	no
35	positive	yes	3	no
36	positive	yes	3	no
37	negative	no	1	yes
38	positive	no	3	no
39	negative	no	3	no
40	negative	no	5	yes
41	negative	no	4	yes
42	negative	no	4	yes
43	negative	yes	2	yes
44	negative	no	5	no
45	negative	no	1	yes
46	negative	no	4	yes
47	positive	no	5	no
48	negative	no	3	no
49	negative	no	1	yes
50	negative	no	1	no
51	negative	no	1	no
52	positive	no	1	no
53	negative	yes	4	yes
54	positive	yes	3	yes
55	negative	no	3	yes
56	positive	yes	4	yes
57	negative	yes	3	yes
58	positive	yes	3	yes
59	negative	no	1	no
60	positive	no	1	no
61	negative	no	4	yes
62	negative	yes	4	yes
63	negative	no	4	yes
64	positive	no	4	yes
65	negative	no	4	no
66	positive	no	4	no
67	negative	no	5	no
68	negative	no	5	yes
69	negative	no	5	yes
70	positive	yes	5	no
71	negative	no	5	no
72	positive	yes	5	no
73	positive	no	3	no
74	negative	no	3	yes
75	negative	no	3	no
76	negative	no	3	no
77	negative	no	3	no
78	positive	no	3	no
79	negative	no	4	no
80	negative	no	5	no
81	negative	no	5	no
82	negative	no	5	no
83	negative	no	4	no
84	negative	no	5	yes
85	positive	no	5	no
86	positive	yes	4	no
87	positive	no	1	yes
88	negative	no	1	no
89	negative	no	1	no
90	positive	no	1	yes
91	positive	no	1	no
92	negative	no	4	no
93	negative	no	1	no
94	negative	no	5	no
95	negative	no	4	yes
96	positive	no	4	no
97	negative	no	1	yes
98	negative	no	1	yes
99	negative	no	4	no
100	positive	no	4	no
101	negative	no	3	yes
102	negative	yes	4	yes
103	negative	no	4	yes
104	negative	no	3	yes
105	positive	yes	4	yes
106	negative	no	3	no
107	positive	yes	5	yes
108	positive	yes	5	yes
109	positive	no	5	yes
110	negative	no	5	yes
111	negative	no	1	yes
112	negative	no	1	yes
113	negative	no	1	yes
114	negative	no	1	yes
115	negative	no	1	yes
116	positive	no	1	yes
117	negative	no	1	yes
118	negative	no	1	yes
119	positive	yes	1	yes
120	negative	no	1	yes
121	positive	no	3	yes
122	negative	no	4	no
123	positive	no	4	no
124	negative	no	4	no
125	negative	no	4	yes
126	negative	no	3	yes
127	negative	no	4	yes
128	negative	no	3	no
129	positive	no	3	no
130	negative	no	4	yes
131	negative	no	3	no
132	positive	no	3	yes
133	negative	no	3	yes
134	negative	yes	3	yes
135	positive	yes	3	no
136	negative	no	4	yes
137	negative	no	3	yes
138	negative	no	3	yes
139	positive	no	3	yes
140	negative	no	5	no
141	negative	yes	5	no
142	negative	no	4	no
143	negative	no	5	no
144	negative	no	4	no
145	negative	no	5	yes
146	negative	no	3	yes
147	negative	no	5	yes
148	negative	no	1	no
149	negative	no	5	no
150	positive	no	3	yes
151	negative	no	5	yes
152	negative	no	3	yes
153	negative	no	1	yes
154	negative	no	5	yes
155	negative	no	5	no
156	negative	no	5	yes
157	negative	no	3	no
158	negative	no	3	yes
159	negative	no	5	yes
160	negative	no	5	no
161	negative	no	5	no
162	negative	no	1	yes
163	negative	no	1	no
164	positive	no	1	no
165	negative	no	2	no
166	negative	no	1	yes
167	positive	yes	1	no
168	negative	no	1	no
169	positive	yes	3	yes
170	positive	yes	3	yes
171	negative	no	3	yes
172	negative	yes	4	no
173	negative	yes	4	no
174	positive	no	4	no
175	negative	no	5	yes
176	negative	no	1	yes
177	negative	yes	4	yes
178	positive	no	3	no
179	negative	no	5	no
180	negative	no	4	yes
181	negative	no	3	yes
182	negative	no	3	yes
183	negative	no	1	no
184	negative	no	5	yes
185	negative	no	5	yes
186	negative	no	4	yes
187	negative	no	1	no
188	negative	no	1	yes
189	positive	no	1	yes
190	negative	no	4	no
191	negative	no	1	yes
192	negative	no	4	yes
193	negative	no	5	no
194	negative	no	4	no
195	negative	no	1	yes
196	negative	no	5	no
197	positive	no	3	no
198	positive	no	1	no
199	negative	no	1	no
200	negative	no	3	no
201	negative	no	5	no
202	negative	no	5	no
203	negative	no	5	no
204	negative	no	5	no
205	positive	yes	4	no
206	negative	yes	3	no
207	positive	yes	4	yes
208	positive	no	1	yes
209	negative	no	3	no
210	negative	no	3	yes
211	positive	yes	4	no
212	positive	no	1	yes
213	negative	no	1	yes
214	negative	no	3	no
215	negative	no	4	no
216	negative	no	4	no
217	negative	no	3	yes
218	negative	no	1	yes
219	positive	no	1	yes
220	positive	no	1	yes
221	negative	no	5	yes
222	negative	no	5	yes
223	negative	no	5	no
224	positive	no	1	yes
225	negative	no	3	yes
226	positive	no	3	yes
227	positive	no	5	yes
228	negative	no	3	yes
229	negative	no	5	no
230	negative	yes	5	yes
231	negative	no	4	yes
232	positive	no	1	yes
233	positive	no	1	yes
234	positive	yes	4	yes
235	negative	no	3	yes
236	negative	no	4	yes
237	positive	yes	3	yes
238	positive	no	3	no
239	positive	yes	4	no
240	positive	no	4	yes
241	positive	yes	2	no
242	negative	no	2	no
243	negative	no	2	no
244	negative	no	2	no
245	positive	no	2	no
246	positive	yes	2	no
247	positive	yes	2	yes
248	negative	no	2	yes
249	negative	no	2	no
250	negative	yes	2	no
251	negative	yes	2	no
252	positive	no	2	no
253	positive	no	2	no
254	negative	no	2	no
255	negative	no	2	no
256	negative	no	2	no
257	negative	no	2	no
258	negative	no	2	no
259	negative	no	2	no
260	negative	no	2	no
261	negative	no	2	no
262	negative	no	2	no
263	negative	no	2	no
264	negative	no	2	no
265	negative	no	2	no
266	negative	no	2	no
267	positive	no	2	no
268	positive	no	2	no
269	negative	no	2	no
270	negative	no	2	no
271	negative	no	2	no
272	negative	no	2	no
273	negative	no	2	no
274	negative	no	2	no
275	negative	no	2	no
276	negative	no	2	no
277	positive	yes	2	no
278	positive	no	2	no
279	negative	no	2	no
280	negative	no	2	no
281	negative	no	2	no
282	negative	no	2	no
283	negative	yes	2	no
284	negative	no	2	no
285	negative	no	2	no
286	negative	no	1	no
287	negative	no	2	no
288	negative	no	2	no
289	positive	yes	2	no
290	negative	no	2	no
291	positive	no	2	no
292	positive	yes	2	no
293	positive	no	2	no
294	negative	yes	2	no
295	negative	no	2	no
296	negative	no	2	no
297	negative	no	2	no
298	negative	no	2	no
299	negative	no	2	no
300	negative	no	2	no
301	negative	no	4	yes
302	negative	no	1	no
303	negative	no	2	no
304	positive	yes	4	yes
305	negative	yes	5	no
306	negative	no	5	no
307	negative	no	4	no
308	positive	no	3	no
309	positive	no	2	no
310	negative	no	1	yes
311	negative	yes	3	yes
312	positive	no	5	no
313	negative	no	1	no
314	negative	no	3	no
315	negative	yes	4	no
316	negative	no	1	yes
317	negative	no	4	no
318	negative	no	1	no
319	negative	yes	2	no
320	negative	yes	4	no
321	negative	no	2	no
322	negative	no	1	yes
323	negative	no	3	no
324	negative	no	3	yes
325	positive	no	5	no
326	positive	no	3	no
327	positive	no	5	no
328	positive	no	5	no
329	positive	no	2	no
330	negative	no	2	no
331	positive	no	1	yes
332	negative	no	1	yes
333	negative	no	1	yes
334	negative	no	1	yes
335	positive	no	1	no
336	negative	no	1	no
337	negative	yes	2	no
338	positive	no	2	no
339	negative	no	2	no
340	negative	no	2	yes
341	negative	no	2	no
342	negative	no	2	no
343	negative	no	3	no
344	negative	no	3	yes
345	negative	no	3	no
346	negative	no	3	yes
347	negative	no	3	yes
348	negative	no	3	yes
349	negative	no	4	yes
350	negative	yes	4	no
351	negative	no	4	no
352	negative	no	4	yes
353	negative	no	4	yes
354	negative	no	4	no
355	negative	no	5	no
356	negative	no	5	yes
357	negative	no	5	no
358	negative	no	5	yes
359	negative	no	5	yes
360	positive	no	5	no
361	negative	yes	3	no
362	negative	no	3	yes
363	negative	no	2	yes
364	negative	no	1	yes
365	positive	no	3	no
366	negative	no	2	yes
367	negative	no	2	no
368	negative	no	1	yes
369	negative	no	1	yes
370	negative	no	1	no
371	negative	no	5	yes
372	negative	no	4	no
373	positive	no	4	yes
374	negative	yes	4	no
375	negative	no	4	no
376	positive	no	1	no
377	negative	no	3	yes
378	negative	no	3	no
379	positive	no	3	no
380	negative	no	1	no
381	negative	no	5	no
382	positive	no	1	no
383	negative	no	4	no
384	negative	no	5	no
385	negative	no	5	no
386	negative	no	5	no
387	negative	no	2	no
388	negative	no	4	no
389	negative	no	5	no
390	negative	no	3	no
391	negative	no	1	yes
392	positive	no	3	no
393	negative	no	3	no
394	negative	no	2	no
395	negative	no	2	no
396	positive	no	2	no
397	negative	no	1	no
398	negative	no	3	no
399	negative	no	1	no
400	negative	no	3	no
401	positive	yes	4	no
402	negative	no	5	no
403	negative	no	4	no
404	negative	no	5	no
405	positive	no	1	yes
406	negative	no	5	no
407	negative	no	5	no
408	negative	no	5	no
409	negative	no	1	no
410	negative	no	5	yes
411	positive	yes	4	no
412	negative	no	3	no
413	positive	no	1	yes
414	negative	no	4	no
415	positive	no	2	yes
416	negative	no	4	yes
417	positive	yes	3	no
418	negative	no	2	no
419	negative	no	2	no
420	negative	no	4	no
421	negative	no	5	no
422	negative	no	5	no
423	negative	no	5	no
424	negative	no	5	no
425	positive	no	5	no
426	positive	no	5	no
427	negative	no	4	no
428	negative	no	4	yes
429	negative	no	4	no
430	negative	no	4	no
431	positive	no	4	no
432	positive	yes	4	no
433	negative	no	3	no
434	negative	no	3	no
435	negative	no	3	no
436	negative	no	3	no
437	positive	yes	3	no
438	positive	yes	3	no
439	positive	no	2	no
440	positive	no	2	no
441	positive	no	2	yes
442	positive	no	2	yes
443	negative	no	2	yes
444	negative	no	2	no
445	negative	no	1	no
446	negative	no	1	no
447	positive	no	1	yes
448	positive	no	1	no
449	negative	no	1	no
450	negative	no	1	yes
451	negative	no	4	yes
452	positive	no	1	yes
453	positive	no	1	yes
454	positive	no	1	no
455	negative	no	1	yes
456	negative	no	1	no
457	positive	no	1	no
458	positive	no	2	no
459	positive	no	2	no
460	positive	no	2	no
461	positive	no	2	no
462	positive	no	2	yes
463	negative	no	2	no
464	positive	no	3	yes
465	negative	no	3	no
466	negative	no	4	no
467	positive	no	3	no
468	positive	no	3	no
469	negative	no	4	no
470	positive	no	4	yes
471	negative	yes	4	yes
472	negative	no	4	yes
473	positive	no	4	yes
474	positive	no	4	no
475	positive	no	5	no
476	negative	no	5	no
477	positive	no	5	no
478	negative	no	5	no
479	negative	no	5	yes
480	negative	no	5	no
481	positive	no	1	no
482	negative	no	1	yes
483	negative	no	1	yes
484	negative	no	1	yes
485	positive	no	1	yes
486	positive	no	1	yes
487	positive	no	2	no
488	positive	no	2	no
489	negative	no	2	no
490	negative	no	2	no
491	negative	no	2	no
492	negative	no	2	no
493	positive	no	3	no
494	positive	no	3	no
495	positive	no	3	no
496	negative	no	3	no
497	negative	no	3	no
498	negative	no	3	no
499	negative	no	4	no
500	negative	no	4	yes
501	negative	no	4	no
502	negative	no	4	no
503	negative	no	4	no
504	negative	no	4	no
505	positive	no	5	yes
506	negative	no	5	no
507	negative	no	5	no
508	negative	no	5	no
509	negative	no	5	yes
510	negative	no	5	yes
511	negative	no	4	yes
512	negative	no	2	yes
513	negative	no	4	yes
514	negative	no	4	yes
515	negative	no	1	yes
516	positive	no	1	yes
517	negative	no	2	yes
518	positive	no	2	yes
519	positive	no	3	no
520	negative	no	3	yes
521	negative	no	4	yes
522	negative	no	4	yes
523	negative	no	1	yes
524	negative	no	1	yes
525	positive	no	5	yes
526	negative	no	2	yes
527	positive	no	3	yes
528	positive	no	4	yes
529	positive	no	1	yes
530	positive	no	2	yes
531	positive	no	1	yes
532	negative	no	3	yes
533	negative	no	2	yes
534	positive	no	3	yes
535	positive	no	4	yes
536	positive	no	5	yes
537	positive	no	3	yes
538	positive	no	5	yes
539	positive	no	5	yes
540	positive	no	5	yes
541	positive	no	1	no
542	positive	no	1	yes
543	positive	no	1	yes
544	negative	no	1	yes
545	positive	no	1	no
546	positive	no	1	no
547	negative	no	2	no
548	negative	no	2	no
549	negative	no	2	yes
550	positive	no	2	yes
551	negative	yes	4	yes
552	negative	no	4	yes
553	positive	no	4	yes
554	positive	yes	4	no
555	positive	yes	5	no
556	negative	no	5	no
557	negative	no	5	yes
558	negative	no	5	yes
559	positive	no	5	yes
560	negative	no	5	yes
561	negative	no	2	no
562	negative	no	2	no
563	positive	no	3	no
564	negative	no	3	yes
565	negative	no	3	yes
566	negative	no	3	yes
567	positive	no	3	no
568	negative	no	3	yes
569	negative	yes	4	no
570	positive	yes	4	yes
571	positive	no	2	no
572	positive	no	3	yes
573	positive	no	1	no
574	negative	no	1	no
575	negative	no	1	yes
576	positive	no	4	yes
577	positive	no	4	no
578	positive	no	5	no
579	positive	no	1	yes
580	negative	no	1	no
581	negative	no	3	no
582	negative	no	2	no
583	negative	no	2	no
584	negative	no	3	no
585	positive	no	4	yes
586	positive	no	3	no
587	negative	no	5	no
588	negative	no	5	no
589	negative	no	3	no
590	negative	no	5	no
591	negative	no	4	no
592	negative	no	2	yes
593	positive	no	4	no
594	negative	no	4	yes
595	negative	no	3	no
596	negative	no	5	no
597	negative	no	4	no
598	negative	no	1	no
599	positive	no	3	no
600	negative	no	5	no
601	negative	yes	3	yes
602	negative	yes	3	yes
603	negative	yes	3	yes
604	negative	yes	3	yes
605	negative	no	3	yes
606	negative	yes	3	yes
607	negative	no	5	no
608	negative	no	5	yes
609	negative	no	5	yes
610	negative	yes	5	yes
611	negative	yes	5	yes
612	negative	yes	5	no
613	negative	yes	4	no
614	negative	yes	4	yes
615	negative	yes	4	yes
616	negative	yes	4	no
617	negative	no	4	no
618	negative	yes	4	yes
619	negative	yes	2	yes
620	negative	yes	2	yes
621	negative	yes	2	yes
622	negative	yes	2	yes
623	negative	yes	2	yes
624	negative	yes	2	yes
625	negative	no	3	no
626	negative	no	2	no
627	negative	no	2	no
628	negative	no	2	yes
629	negative	no	2	no
630	negative	no	5	yes
631	negative	no	5	no
632	negative	no	5	yes
633	negative	no	5	no
634	negative	no	5	yes
635	negative	no	5	yes
636	positive	no	1	no
637	positive	no	1	no
638	negative	no	1	yes
639	negative	no	1	yes
640	negative	no	1	no
641	negative	no	1	yes
642	negative	no	2	no
643	negative	no	2	yes
644	negative	no	2	yes
645	positive	no	2	yes
646	negative	no	2	no
647	negative	no	2	no
648	negative	no	3	no
649	positive	no	4	no
650	negative	no	5	no
651	negative	no	5	no
652	positive	no	3	yes
653	positive	yes	4	no
654	negative	no	5	yes
655	negative	no	5	yes
656	negative	no	5	no
657	negative	no	5	yes
658	positive	no	4	no
659	negative	no	4	no
660	negative	no	4	no
661	negative	no	4	no
662	negative	yes	3	no
663	positive	yes	3	yes
664	negative	no	3	no
665	positive	no	3	no
666	positive	yes	2	no
667	positive	no	2	no
668	positive	no	3	no
669	positive	no	2	no
670	negative	no	2	no
671	negative	no	4	no
672	negative	no	4	no
673	negative	no	4	no
674	negative	no	5	no
675	positive	no	5	no
676	positive	no	5	no
677	negative	no	5	no
678	positive	no	5	yes
679	negative	no	5	no
680	negative	no	5	no
681	negative	no	3	no
682	negative	no	3	no
683	positive	no	4	yes
684	negative	no	4	yes
685	negative	no	4	no
686	negative	no	3	yes
687	negative	no	3	no
688	negative	no	5	no
689	negative	no	5	yes
690	negative	no	2	no
691	positive	no	2	yes
692	negative	no	5	no
693	negative	no	4	yes
694	negative	no	4	yes
695	negative	no	3	no
696	negative	no	4	no
697	negative	no	3	no
698	positive	yes	2	yes
699	negative	yes	2	yes
700	positive	yes	2	yes
701	positive	yes	2	no
702	negative	no	2	no
703	positive	no	2	no
704	positive	no	2	no
705	positive	no	2	no
706	negative	no	2	no
707	positive	yes	2	no
708	positive	yes	2	no
709	negative	no	2	no
710	positive	no	2	no
711	negative	no	2	no
712	negative	no	2	no
713	negative	no	3	no
714	negative	no	4	no
715	positive	no	3	no
716	negative	no	3	yes
717	negative	no	3	yes
718	negative	yes	3	no
719	negative	no	3	yes
720	negative	no	3	no
721	negative	no	4	no
722	negative	no	4	no
723	positive	no	4	no
724	negative	no	4	no
725	negative	no	4	yes
726	positive	no	4	yes
727	negative	no	5	no
728	negative	no	5	yes
729	negative	no	5	no
730	positive	no	5	no
731	negative	no	5	yes
732	negative	no	5	no
733	negative	no	5	no
734	negative	no	3	no
735	positive	no	3	no
736	negative	no	3	no
737	negative	no	3	no
738	negative	no	4	no
739	negative	no	4	no
740	positive	no	4	no
741	negative	no	4	no
742	negative	no	4	no
743	positive	no	3	no
744	negative	no	4	no
745	negative	no	2	yes
746	positive	no	2	yes
747	positive	no	1	yes
748	negative	no	1	no
749	positive	no	1	yes
750	positive	no	1	yes
751	negative	no	1	no
752	negative	no	1	yes
753	negative	no	1	yes
754	negative	no	1	no
755	negative	no	1	no
756	positive	no	2	yes
757	negative	no	1	yes
758	negative	no	1	yes
759	negative	no	1	yes
760	negative	no	1	yes
761	negative	no	1	no
762	negative	no	5	yes
763	negative	no	5	yes
764	negative	no	4	yes
765	positive	no	4	no
766	negative	no	5	no
767	negative	no	5	no
768	negative	no	4	yes
769	negative	no	5	yes
770	negative	no	5	no
771	positive	no	4	no
772	negative	no	4	no
773	negative	no	4	yes
774	positive	no	3	no
775	positive	yes	2	yes
776	negative	no	5	no
777	negative	no	3	yes
778	negative	no	3	no
779	negative	no	4	yes
780	positive	yes	3	no
781	positive	no	3	no
782	positive	no	4	no
783	negative	no	4	yes
784	negative	no	3	yes
785	negative	no	2	no
786	negative	no	2	no
787	positive	no	2	yes
788	negative	no	4	no
789	negative	no	2	yes
790	negative	no	3	yes
791	positive	no	3	yes
792	negative	yes	3	no
793	negative	yes	3	yes
794	negative	no	2	yes
795	negative	no	2	no
796	negative	no	3	yes
797	positive	no	2	no
798	negative	no	3	no
799	negative	no	3	no
800	positive	no	3	no
801	positive	no	3	yes
802	negative	no	4	no
803	negative	no	4	yes
804	negative	no	4	no
805	negative	no	5	no
806	negative	no	5	yes
807	negative	no	5	yes
808	negative	no	5	no
809	negative	no	5	no
810	negative	no	3	no
811	negative	no	2	yes
812	negative	no	3	no
813	negative	no	2	no
814	negative	no	3	yes
815	negative	no	3	no
816	positive	no	2	no
817	negative	no	4	no
818	negative	no	4	no
819	negative	no	4	yes
820	positive	no	5	no
821	positive	no	5	yes
822	negative	no	5	yes
823	negative	no	4	no
824	positive	no	3	yes
825	negative	no	4	no
826	negative	no	4	no
827	negative	no	2	no
828	negative	no	2	no
829	negative	no	2	no
830	negative	no	3	no
831	negative	no	3	no
832	positive	no	3	no
833	negative	no	4	no
834	negative	no	4	no
835	negative	no	5	no
836	negative	no	5	no
837	negative	no	3	no
838	positive	no	2	no
839	negative	no	4	no
840	negative	no	2	no
841	negative	no	2	no
842	negative	no	3	no
843	negative	no	2	no
844	negative	no	3	no
845	negative	no	5	no
846	negative	no	5	yes
847	negative	no	4	no
848	negative	no	5	no
849	positive	no	4	no
850	negative	no	5	no
851	negative	no	3	no
852	negative	no	4	no
853	negative	no	3	no
854	positive	no	2	no
855	negative	no	3	no
856	negative	no	4	no
857	negative	no	4	no
858	negative	no	5	no
859	negative	no	5	no
860	negative	no	5	no
861	negative	no	5	no
862	negative	no	1	yes
863	negative	no	1	yes
864	negative	no	1	no
865	positive	no	1	yes
866	negative	no	1	no
867	negative	no	1	yes
868	positive	no	1	no
869	negative	no	1	yes
870	negative	no	1	yes
871	negative	no	1	no
872	negative	no	1	yes
873	positive	no	1	yes
874	positive	no	1	yes
875	positive	no	1	no
876	negative	no	1	no
877	negative	no	1	no
878	negative	no	1	no
879	negative	no	1	no
880	negative	no	1	no
881	negative	no	1	no
882	negative	no	1	yes
883	negative	no	1	yes
884	negative	no	1	yes
885	negative	no	1	no
886	positive	no	1	no
887	negative	no	1	yes
888	negative	no	1	yes
889	negative	no	1	no
890	negative	no	1	no
891	negative	no	1	no
892	negative	no	1	yes
893	negative	no	1	no
894	negative	no	1	yes
895	negative	no	1	yes
896	positive	no	1	no
897	negative	no	1	yes
898	negative	no	1	no
899	negative	no	1	yes
900	negative	no	1	yes
901	negative	no	4	yes
902	negative	no	4	yes
903	negative	no	5	yes
904	negative	no	3	yes
905	positive	no	5	yes
906	negative	no	3	yes
907	negative	no	2	yes
908	negative	no	3	yes
909	negative	no	4	yes
910	negative	no	5	yes
911	negative	yes	4	yes
912	negative	no	2	yes
913	negative	no	3	no
914	negative	no	4	no
915	negative	no	5	yes
916	positive	yes	4	yes
917	negative	no	3	yes
918	positive	yes	3	yes
919	negative	no	5	yes
920	negative	no	5	no
921	negative	no	2	no
922	negative	no	1	yes
923	positive	yes	2	yes
924	negative	no	1	yes
925	negative	no	1	yes
926	negative	no	1	yes
927	negative	no	2	yes
928	negative	no	2	no
929	negative	no	1	yes
930	negative	no	1	yes
931	negative	no	1	no
932	negative	no	1	yes
933	negative	no	1	no
934	positive	no	1	no
935	negative	no	1	yes
936	negative	no	1	no
937	negative	no	2	yes
938	negative	no	2	no
939	negative	yes	2	no
940	positive	no	2	no
941	positive	no	2	yes
942	negative	no	2	no
943	negative	yes	3	no
944	negative	yes	3	no
945	negative	yes	3	no
946	negative	yes	3	yes
947	positive	yes	3	no
948	positive	yes	3	no
949	positive	yes	4	no
950	positive	yes	4	no
951	negative	yes	4	no
952	negative	yes	4	no
953	negative	yes	4	no
954	negative	yes	4	no
955	positive	yes	5	no
956	negative	yes	5	no
957	negative	yes	5	yes
958	negative	yes	5	no
959	negative	yes	5	no
960	negative	yes	5	no
961	positive	no	4	yes
962	negative	no	4	no
963	negative	no	4	no
964	negative	no	3	no
965	negative	no	3	yes
966	negative	no	1	no
967	negative	no	1	no
968	positive	no	4	yes
969	negative	no	1	yes
970	negative	no	4	yes
971	negative	no	1	yes
972	negative	no	4	no
973	negative	no	3	no
974	negative	no	2	no
975	negative	no	3	yes
976	negative	no	1	yes
977	positive	no	5	no
978	positive	no	2	yes
979	negative	no	1	yes
980	positive	no	2	yes
981	positive	no	3	no
982	positive	no	5	no
983	negative	no	5	yes
984	negative	no	5	no
985	negative	no	3	yes
986	positive	no	5	yes
987	positive	no	2	yes
988	negative	no	2	no
989	negative	no	5	no
990	positive	no	2	yes
991	negative	no	2	yes
992	negative	no	2	no
993	positive	no	2	no
994	positive	no	3	no
995	negative	no	2	no
996	negative	no	3	yes
997	negative	no	3	yes
998	negative	no	4	yes
999	negative	no	3	no
1000	negative	no	4	yes
1001	negative	no	5	yes
1002	negative	no	5	no
1003	negative	no	5	no
1004	negative	no	5	no
1005	negative	no	5	no
1006	negative	no	5	no
1007	positive	no	3	yes
1008	negative	no	3	yes
1009	negative	no	4	no
1010	negative	no	4	no
1011	negative	no	4	no
1012	negative	no	4	no
1013	negative	no	2	yes
1014	negative	no	2	no
1015	positive	no	1	yes
1016	negative	no	1	no
1017	negative	no	1	no
1018	negative	no	1	yes
1019	negative	no	1	no
1020	positive	no	1	no
1021	negative	no	3	no
1022	negative	no	3	no
1023	negative	no	3	no
1024	negative	no	3	no
1025	negative	no	3	no
1026	negative	no	3	no
1027	negative	no	4	no
1028	negative	no	4	no
1029	negative	no	4	no
1030	negative	no	4	no
1031	negative	no	4	no
1032	negative	no	4	no
1033	negative	no	5	no
1034	negative	no	5	no
1035	negative	no	5	no
1036	negative	no	5	yes
1037	negative	no	5	no
1038	positive	yes	5	yes
1039	negative	no	2	yes
1040	negative	no	2	yes
1041	negative	no	2	no
1042	negative	no	2	yes
1043	positive	no	2	no
1044	negative	no	2	yes
1045	positive	no	1	no
1046	positive	no	1	yes
1047	positive	no	1	no
1048	negative	no	1	yes
1049	positive	no	1	no
1050	positive	no	1	no
1051	negative	yes	3	no
1052	negative	no	3	no
1053	negative	no	3	no
1054	positive	no	3	yes
1055	negative	no	3	no
1056	negative	no	3	no
1057	negative	no	4	no
1058	negative	no	4	no
1059	negative	no	4	no
1060	negative	no	4	no
1061	negative	no	4	yes
1062	negative	no	4	no
1063	negative	no	2	yes
1064	negative	no	2	no
1065	positive	no	2	no
1066	negative	no	2	yes
1067	negative	no	2	no
1068	negative	no	2	no
1069	negative	no	5	no
1070	negative	no	5	no
1071	positive	yes	4	no
1072	negative	no	5	no
1073	negative	no	5	no
1074	negative	no	5	no
1075	negative	no	1	no
1076	negative	no	1	yes
1077	negative	no	1	no
1078	positive	no	1	yes
1079	negative	no	1	no
1080	negative	no	1	no
1081	negative	no	4	no
1082	negative	no	4	no
1083	negative	no	4	yes
1084	positive	yes	4	yes
1085	positive	no	4	yes
1086	negative	no	5	yes
1087	negative	no	5	no
1088	negative	no	5	no
1089	negative	no	3	no
1090	negative	no	3	yes
1091	negative	no	3	yes
1092	positive	no	3	no
1093	negative	no	3	no
1094	negative	no	4	yes
1095	negative	no	3	yes
1096	negative	no	5	yes
1097	negative	no	5	yes
1098	negative	no	5	yes
1099	negative	no	1	yes
1100	negative	no	1	no
1101	negative	no	1	yes
1102	negative	no	1	yes
1103	negative	no	1	no
1104	negative	no	1	no
1105	negative	no	2	no
1106	negative	no	2	yes
1107	negative	no	2	no
1108	negative	no	2	no
1109	negative	no	2	no
1110	negative	no	2	yes
1111	negative	no	5	yes
1112	negative	no	5	yes
1113	negative	no	5	yes
1114	negative	no	5	no
1115	positive	no	5	no
1116	negative	no	5	yes
1117	negative	no	4	no
1118	negative	no	4	no
1119	negative	no	4	yes
1120	negative	no	4	no
1121	negative	no	4	no
1122	negative	no	4	no
1123	positive	no	3	no
1124	negative	no	3	no
1125	negative	no	3	no
1126	negative	no	3	no
1127	negative	no	3	yes
1128	positive	no	3	no
1129	negative	no	2	yes
1130	negative	no	2	no
1131	negative	no	2	yes
1132	negative	no	3	yes
1133	negative	no	2	no
1134	negative	no	2	yes
1135	positive	no	1	no
1136	negative	no	1	yes
1137	positive	no	1	no
1138	positive	no	1	no
1139	positive	no	1	no
1140	positive	no	1	yes
1141	negative	no	3	yes
1142	negative	no	5	yes
1143	negative	no	4	no
1144	negative	no	1	yes
1145	negative	no	4	yes
1146	positive	no	1	yes
1147	negative	no	3	no
1148	negative	no	3	yes
1149	negative	no	1	yes
1150	negative	no	1	yes
1151	negative	no	2	yes
1152	negative	no	4	yes
1153	negative	no	4	no
1154	negative	no	2	yes
1155	negative	no	4	no
1156	negative	no	4	yes
1157	negative	no	3	no
1158	negative	no	3	no
1159	negative	no	5	yes
1160	negative	no	3	no
1161	negative	no	2	yes
1162	negative	no	1	yes
1163	positive	no	3	yes
1164	negative	no	3	no
1165	negative	no	5	no
1166	positive	no	5	no
1167	positive	yes	5	no
1168	positive	no	4	no
1169	negative	no	1	yes
1170	negative	no	2	yes
1171	positive	no	3	yes
1172	positive	no	4	no
1173	positive	no	5	yes
1174	negative	no	5	no
1175	positive	no	3	no
1176	negative	no	4	yes
1177	negative	no	5	no
1178	negative	no	4	yes
1179	negative	no	5	yes
1180	positive	no	5	yes
1181	negative	no	1	no
1182	negative	no	1	yes
1183	positive	no	5	yes
1184	positive	no	4	no
1185	negative	no	4	yes
1186	negative	no	3	no
1187	negative	no	3	yes
1188	negative	no	3	no
1189	negative	no	4	yes
1190	negative	no	2	no
1191	negative	no	3	yes
1192	positive	no	2	no
1193	positive	no	1	no
1194	negative	no	1	no
1195	positive	no	1	yes
1196	positive	no	1	no
1197	negative	no	1	no
1198	negative	no	2	no
1199	negative	no	3	no
1200	negative	no	2	no
1201	negative	no	4	yes
1202	positive	yes	3	no
1203	negative	no	2	no
1204	positive	yes	5	yes
1205	negative	no	1	yes
1206	negative	no	5	yes
1207	negative	no	4	no
1208	negative	no	5	no
1209	negative	no	4	no
1210	negative	no	3	yes
1211	positive	no	5	yes
1212	negative	no	4	no
1213	negative	no	1	no
1214	positive	no	1	no
1215	negative	no	3	no
1216	negative	no	5	no
1217	negative	yes	2	yes
1218	positive	yes	3	no
1219	negative	yes	2	no
1220	negative	no	5	no
1221	positive	no	1	yes
1222	negative	no	2	no
1223	negative	no	4	no
1224	negative	no	1	no
1225	negative	no	4	yes
1226	negative	no	3	no
1227	negative	no	3	no
1228	negative	no	1	no
1229	negative	no	3	yes
1230	positive	yes	3	yes
1231	negative	no	3	yes
1232	positive	no	3	yes
1233	negative	no	3	yes
1234	positive	yes	3	yes
1235	positive	yes	3	yes
1236	negative	yes	2	no
1237	positive	yes	3	yes
1238	positive	no	2	no
1239	negative	no	3	yes
1240	positive	no	3	no
1241	negative	no	3	yes
1242	positive	no	3	yes
1243	negative	no	3	no
1244	positive	no	3	yes
1245	negative	no	3	no
1246	negative	no	2	yes
1247	negative	no	3	no
1248	negative	yes	3	no
1249	negative	no	3	no
1250	negative	no	5	yes
1251	positive	no	5	yes
1252	negative	no	4	yes
1253	positive	yes	3	no
1254	negative	no	4	yes
1255	negative	no	4	yes
1256	negative	yes	4	yes
1257	negative	no	3	no
1258	positive	no	4	yes
1259	negative	no	3	yes
1260	negative	no	3	yes
1261	negative	yes	2	no
1262	negative	yes	2	no
1263	negative	no	2	no
1264	negative	no	5	no
1265	negative	no	5	no
1266	negative	no	3	no
1267	negative	no	5	no
1268	negative	no	3	yes
1269	negative	no	5	yes
1270	negative	no	4	yes
1271	negative	no	3	yes
1272	negative	no	1	yes
1273	negative	no	1	no
1274	negative	no	1	yes
1275	negative	no	1	no
1276	negative	no	1	yes
1277	negative	no	1	no
1278	negative	no	3	yes
1279	negative	no	3	no
1280	negative	no	4	yes
1281	negative	no	4	yes
1282	negative	no	1	yes
1283	negative	no	4	yes
1284	negative	no	4	yes
1285	positive	no	3	yes
1286	negative	no	4	yes
1287	negative	no	3	yes
1288	positive	no	3	yes
1289	negative	yes	4	no
1290	positive	yes	2	yes
1291	positive	no	5	yes
1292	negative	no	3	yes
1293	positive	yes	2	yes
1294	positive	yes	5	yes
1295	negative	no	5	yes
1296	negative	no	1	yes
1297	negative	no	5	yes
1298	negative	no	1	yes
1299	negative	no	5	yes
1300	negative	no	5	yes
1301	negative	no	3	yes
1302	negative	no	2	yes
1303	negative	no	1	yes
1304	negative	no	1	yes
1305	negative	no	1	yes
1306	positive	no	2	no
1307	negative	no	1	no
1308	positive	no	2	no
1309	positive	no	4	yes
1310	negative	no	1	yes
1311	negative	no	4	no
1312	negative	no	5	yes
1313	negative	yes	3	no
1314	negative	yes	4	no
1315	negative	no	3	no
1316	negative	no	5	no
1317	positive	no	1	no
1318	positive	yes	3	no
1319	negative	no	3	no
1320	negative	no	4	yes
1321	negative	no	1	no
1322	positive	no	5	yes
1323	positive	no	2	yes
1324	negative	no	5	no
1325	positive	no	4	yes
1326	positive	no	3	no
1327	negative	no	3	yes
1328	negative	no	5	no
1329	negative	no	4	yes
1330	negative	no	1	no
1331	negative	no	2	no
1332	negative	no	1	yes
1333	negative	no	5	yes
1334	negative	no	1	yes
1335	positive	no	4	yes
1336	positive	no	1	yes
1337	negative	no	2	yes
1338	positive	yes	4	yes
1339	negative	no	4	yes
1340	negative	no	1	yes
1341	negative	no	3	yes
1342	negative	no	5	yes
1343	positive	no	2	yes
1344	positive	no	5	yes
1345	negative	no	5	yes
1346	negative	no	2	yes
1347	negative	no	4	yes
1348	negative	yes	5	yes
1349	negative	no	4	yes
1350	positive	no	3	yes
1351	negative	no	3	yes
1352	negative	no	5	yes
1353	positive	no	5	yes
1354	positive	no	3	yes
1355	negative	no	5	yes
1356	negative	no	3	yes
1357	negative	no	3	yes
1358	negative	no	1	yes
1359	positive	yes	3	yes
1360	positive	no	1	yes
1361	negative	no	3	yes
1362	negative	yes	1	yes
1363	negative	yes	1	yes
1364	positive	yes	1	no
1365	positive	yes	1	yes
1366	negative	yes	1	yes
1367	negative	yes	1	yes
1368	positive	yes	2	yes
1369	positive	yes	2	no
1370	negative	yes	2	yes
1371	positive	yes	2	no
1372	positive	yes	2	yes
1373	positive	yes	2	yes
1374	negative	no	3	no
1375	positive	yes	3	yes
1376	negative	no	3	no
1377	negative	no	3	no
1378	negative	no	3	no
1379	negative	no	3	no
1380	negative	no	4	no
1381	negative	yes	4	yes
1382	positive	yes	4	no
1383	negative	no	4	yes
1384	negative	no	4	no
1385	negative	no	4	no
1386	negative	yes	5	yes
1387	negative	yes	5	yes
1388	negative	yes	5	no
1389	negative	yes	5	no
1390	positive	yes	5	yes
1391	negative	no	5	no
1392	negative	no	3	no
1393	positive	yes	3	yes
1394	positive	yes	3	no
1395	positive	yes	3	yes
1396	negative	no	3	no
1397	negative	no	3	no
1398	negative	no	4	yes
1399	negative	no	4	no
1400	positive	yes	4	no
1401	positive	yes	4	no
1402	negative	no	4	no
1403	negative	no	4	no
1404	negative	no	5	yes
1405	negative	no	5	yes
1406	negative	no	5	yes
1407	negative	yes	5	no
1408	negative	yes	5	no
1409	negative	yes	5	no
1410	positive	no	1	yes
1411	positive	no	1	yes
1412	negative	no	1	no
1413	positive	no	1	yes
1414	positive	no	1	no
1415	positive	no	1	yes
1416	negative	no	2	no
1417	positive	no	1	yes
1418	negative	no	1	no
1419	positive	no	1	yes
1420	positive	no	1	yes
1421	negative	no	1	yes
1422	negative	no	1	no
1423	positive	yes	2	no
1424	positive	no	2	no
1425	positive	yes	2	no
1426	negative	no	2	yes
1427	negative	yes	3	yes
1428	negative	no	3	yes
1429	negative	no	3	no
1430	positive	no	3	yes
1431	negative	no	3	no
1432	positive	no	3	yes
1433	negative	no	4	yes
1434	negative	no	4	no
1435	positive	no	4	no
1436	negative	no	4	yes
1437	positive	yes	4	no
1438	negative	no	4	no
1439	negative	no	5	no
1440	positive	no	5	yes
1441	negative	yes	5	yes
1442	negative	no	5	no
1443	negative	no	5	no
1444	negative	yes	5	yes
1445	positive	no	5	no
1446	positive	no	5	no
1447	positive	yes	2	yes
1448	negative	yes	2	no
1449	positive	yes	2	yes
1450	negative	no	4	no
1451	negative	no	1	yes
1452	negative	no	1	no
1453	positive	yes	1	no
1454	positive	yes	2	yes
1455	negative	no	5	no
1456	negative	no	3	no
1457	negative	no	3	no
1458	positive	no	5	no
1459	positive	no	3	no
1460	negative	no	1	no
1461	negative	no	4	no
1462	positive	no	4	no
1463	negative	no	4	no
1464	positive	no	4	no
1465	positive	yes	4	no
1466	negative	no	5	no
1467	positive	no	5	no
1468	negative	no	1	no
1469	negative	no	1	no
1470	positive	no	3	no
1471	positive	no	3	no
1472	positive	no	3	no
1473	negative	yes	2	no
1474	positive	yes	1	yes
1475	positive	yes	1	yes
1476	positive	yes	1	yes
1477	positive	no	1	no
1478	positive	no	1	no
1479	positive	no	1	no
1480	negative	no	5	no
1481	negative	no	5	no
1482	negative	no	3	no
1483	positive	no	3	yes
1484	negative	no	3	yes
1485	positive	yes	2	no
1486	negative	yes	2	no
1487	negative	no	5	no
1488	positive	no	5	no
1489	negative	no	5	no
1490	negative	no	5	no
1491	negative	no	5	no
1492	negative	no	4	no
1493	negative	no	2	yes
1494	negative	no	3	yes
1495	negative	yes	3	yes
1496	negative	yes	3	yes
1497	negative	no	4	yes
1498	negative	no	4	yes
1499	negative	no	4	yes
1500	negative	no	4	yes
